# Supplementary material for: Genomic diversity and phylogeography of norovirus in China
Source: BMC Med Genomics. 2017 Oct 3;10(Suppl 3):51. doi: 10.1186/s12920-017-0287-9 (PMC5629611; doi:10.1186/s12920-017-0287-9)
Supplement: Supplementary file 3 — KML file for NoV migration among locations of China over time as inferred from GII. Can be opened with Google Earth for visualization or any text editor or editing. (XLS 696 kb) [file 12920_2017_287_MOESM3_ESM.xls]

## Sheet: 3134_NoV
DATASET S1 3134_NoV: 3134 sequences containing sampling time and location for NoV in China. 102_GI: GenBank Accession ID of 102 full capsid sequences of GI NoV. 374_GII: GenBank Accession ID of 374 full capsid sequences of GII NoV. 102_GI_BF: Bayes factor (BF) test results of 102 GI NoV. 374_GII_BF: Bayes factor (BF) test results of 374 GII NoV.
3134_NoV
Fasta format sequence name	Accession ID	Location	Year
gi|169639727|gb|EU400360.1| Norovirus Hu/GII4/51267/Anhui/06/CHN capsid protein gene, partial cds	EU400360.1	Anhui	2006
gi|169639729|gb|EU400361.1| Norovirus Hu/GII4/51268/Anhui/06/CHN capsid protein gene, partial cds	EU400361.1	Anhui	2006
gi|169639731|gb|EU400362.1| Norovirus Hu/GII4/51270/Anhui/06/CHN capsid protein gene, partial cds	EU400362.1	Anhui	2006
gi|169639733|gb|EU400363.1| Norovirus Hu/GII4/51273/Anhui/06/CHN capsid protein gene, partial cds	EU400363.1	Anhui	2006
gi|169639735|gb|EU400364.1| Norovirus Hu/GII4/51275/Anhui/06/CHN capsid protein gene, partial cds	EU400364.1	Anhui	2006
gi|169639769|gb|EU400381.1| Norovirus Hu/GI4/51296/Anhui/06/CHN capsid protein gene, partial cds	EU400381.1	Anhui	2006
gi|194595645|gb|EU854308.1| Norovirus Hu/GII.4/BJ222/2008/CHN truncated capsid protein gene, complete cds	EU854308.1	Beijing	2008
gi|194595647|gb|EU854309.1| Norovirus Hu/GII.4/BJ225/2008/CHN truncated capsid protein gene, complete cds	EU854309.1	Beijing	2008
gi|194595649|gb|EU854310.1| Norovirus Hu/GII.4/BJ226/2008/CHN capsid protein gene, partial cds	EU854310.1	Beijing	2008
gi|194595651|gb|EU854311.1| Norovirus Hu/GII.4/BJ228/2008/CHN capsid protein gene, partial cds	EU854311.1	Beijing	2008
gi|194595653|gb|EU854312.1| Norovirus Hu/GII.4/BJ231/2008/CHN capsid protein gene, partial cds	EU854312.1	Beijing	2008
gi|194595655|gb|EU854313.1| Norovirus Hu/GII.4/BJ238/2008/CHN capsid protein gene, partial cds	EU854313.1	Beijing	2008
gi|194595657|gb|EU854314.1| Norovirus Hu/GII.4/BJ240/2008/CHN capsid protein gene, partial cds	EU854314.1	Beijing	2008
gi|194595659|gb|EU854315.1| Norovirus Hu/GII.4/BJ244/2008/CHN capsid protein gene, partial cds	EU854315.1	Beijing	2008
gi|194595661|gb|EU854316.1| Norovirus Hu/GII.4/BJ245/2008/CHN capsid protein gene, partial cds	EU854316.1	Beijing	2008
gi|194595663|gb|EU854317.1| Norovirus Hu/GII.4/BJ299/2008/CHN capsid protein gene, partial cds	EU854317.1	Beijing	2008
gi|194595665|gb|EU854318.1| Norovirus Hu/GII.4/BJ299/2008/CHN capsid protein gene, partial cds	EU854318.1	Beijing	2008
gi|194595667|gb|EU854319.1| Norovirus Hu/GII.4/BJ172/2007/CHN capsid protein gene, partial cds	EU854319.1	Beijing	2007
gi|257043249|gb|GQ380645.1| Norovirus Hu/GII.4/Beijing/167/2007 capsid protein gene, partial cds	GQ380645.1	Beijing	2007
gi|257043251|gb|GQ380646.1| Norovirus Hu/GII.4/Beijing/170/2007 nonfunctional capsid protein gene, partial sequence	GQ380646.1	Beijing	2007
gi|257043252|gb|GQ380647.1| Norovirus Hu/GII.4/Beijing/194/2007 capsid protein gene, partial cds	GQ380647.1	Beijing	2007
gi|257043254|gb|GQ380648.1| Norovirus Hu/GII.4/Beijing/212/2007 nonfunctional capsid protein gene, partial sequence	GQ380648.1	Beijing	2007
gi|257043255|gb|GQ380649.1| Norovirus Hu/GII.4/Beijing/222/2007 capsid protein gene, partial cds	GQ380649.1	Beijing	2007
gi|257043257|gb|GQ380650.1| Norovirus Hu/GII.4/Beijing/225/2007 capsid protein gene, partial cds	GQ380650.1	Beijing	2007
gi|261854299|gb|GQ856462.1| Norovirus Hu/GII.4/Beijing/53671/2007/CHN RNA-dependent RNA polymerase gene, partial cds and capsid and minor structural protein genes, complete cds	GQ856462.1	Beijing	2007
gi|261854326|gb|GQ856469.1| Norovirus Hu/GII.4/Beijing/53931/2007/CHN RNA-dependent RNA polymerase gene, partial cds capsid gene, complete cds and minor structural protein gene, partial cds	GQ856469.1	Beijing	2007
gi|261854232|gb|GQ856445.1| Norovirus Hu/GII.4/Beijing/53952/2007/CHN RNA-dependent RNA polymerase gene, partial cds and capsid and minor structural protein genes, complete cds	GQ856445.1	Beijing	2007
gi|261854236|gb|GQ856446.1| Norovirus Hu/GII.4/Beijing/54023/2007/CHN RNA-dependent RNA polymerase gene, partial cds and capsid and minor structural protein genes, complete cds	GQ856446.1	Beijing	2007
gi|261854240|gb|GQ856447.1| Norovirus Hu/GII.4/Beijing/54091/2007/CHN RNA-dependent RNA polymerase gene, partial cds and capsid and minor structural protein genes, complete cds	GQ856447.1	Beijing	2007
gi|261854330|gb|GQ856470.1| Norovirus Hu/GII.4/Beijing/54108/2007/CHN RNA-dependent RNA polymerase gene, partial cds and capsid and minor structural protein genes, complete cds	GQ856470.1	Beijing	2007
gi|261854334|gb|GQ856471.1| Norovirus Hu/GII.4/Beijing/54114/2007/CHN RNA-dependent RNA polymerase gene, partial cds and capsid and minor structural protein genes, complete cds	GQ856471.1	Beijing	2007
gi|261854244|gb|GQ856448.1| Norovirus Hu/GII.4/Beijing/54116/2007/CHN nonfunctional RNA-dependent RNA polymerase gene, partial sequence and capsid and minor structural protein genes, complete cds	GQ856448.1	Beijing	2007
gi|261854247|gb|GQ856449.1| Norovirus Hu/GII.4/Beijing/54125/2007/CHN RNA-dependent RNA polymerase gene, partial cds and capsid and minor structural protein genes, complete cds	GQ856449.1	Beijing	2007
gi|261854251|gb|GQ856450.1| Norovirus Hu/GII.4/Beijing/54135/2007/CHN RNA-dependent RNA polymerase gene, partial cds and capsid and minor structural protein genes, complete cds	GQ856450.1	Beijing	2007
gi|261854255|gb|GQ856451.1| Norovirus Hu/GII.4/Beijing/54651/2007/CHN RNA-dependent RNA polymerase gene, partial cds and capsid and minor structural protein genes, complete cds	GQ856451.1	Beijing	2007
gi|261854338|gb|GQ856472.1| Norovirus Hu/GII.4/Beijing/54660/2007/CHN RNA-dependent RNA polymerase gene, partial cds and capsid and minor structural protein genes, complete cds	GQ856472.1	Beijing	2007
gi|261854259|gb|GQ856452.1| Norovirus Hu/GII.4/Beijing/54665/2007/CHN RNA-dependent RNA polymerase gene, partial cds and capsid and minor structural protein genes, complete cds	GQ856452.1	Beijing	2007
gi|261854295|gb|GQ856461.1| Norovirus Hu/GII.4/Beijing/54667/2007/CHN RNA-dependent RNA polymerase gene, partial cds and capsid and minor structural protein genes, complete cds	GQ856461.1	Beijing	2007
gi|261854311|gb|GQ856465.1| Norovirus Hu/GII.4/Beijing/55028/2007/CHN nonfunctional RNA-dependent RNA polymerase gene, partial sequence and capsid and minor structural protein genes, complete cds	GQ856465.1	Beijing	2007
gi|261854314|gb|GQ856466.1| Norovirus Hu/GII.4/Beijing/55037/2007/CHN RNA-dependent RNA polymerase gene, partial cds and capsid and minor structural protein genes, complete cds	GQ856466.1	Beijing	2007
gi|261854318|gb|GQ856467.1| Norovirus Hu/GII.4/Beijing/55040/2007/CHN RNA-dependent RNA polymerase gene, partial cds and capsid and minor structural protein genes, complete cds	GQ856467.1	Beijing	2007
gi|261854342|gb|GQ856473.1| Norovirus Hu/GII.4/Beijing/55042/2007/CHN RNA-dependent RNA polymerase gene, partial cds and capsid and minor structural protein genes, complete cds	GQ856473.1	Beijing	2007
gi|261854263|gb|GQ856453.1| Norovirus Hu/GII.4/Beijing/55047/2007/CHN RNA-dependent RNA polymerase gene, partial cds and capsid and minor structural protein genes, complete cds	GQ856453.1	Beijing	2007
gi|261854267|gb|GQ856454.1| Norovirus Hu/GII.4/Beijing/55049/2007/CHN RNA-dependent RNA polymerase gene, partial cds and capsid and minor structural protein genes, complete cds	GQ856454.1	Beijing	2007
gi|261854271|gb|GQ856455.1| Norovirus Hu/GII.4/Beijing/55058/2007/CHN RNA-dependent RNA polymerase gene, partial cds and capsid and minor structural protein genes, complete cds	GQ856455.1	Beijing	2007
gi|261854307|gb|GQ856464.1| Norovirus Hu/GII.4/Beijing/55063/2007/CHN RNA-dependent RNA polymerase gene, partial cds and capsid and minor structural protein genes, complete cds	GQ856464.1	Beijing	2007
gi|261854275|gb|GQ856456.1| Norovirus Hu/GII.4/Beijing/55065/2007/CHN RNA-dependent RNA polymerase gene, partial cds and capsid and minor structural protein genes, complete cds	GQ856456.1	Beijing	2007
gi|261854279|gb|GQ856457.1| Norovirus Hu/GII.4/Beijing/55150/2008/CHN RNA-dependent RNA polymerase gene, partial cds and capsid and minor structural protein genes, complete cds	GQ856457.1	Beijing	2008
gi|261854346|gb|GQ856474.1| Norovirus Hu/GII.4/Beijing/55161/2008/CHN RNA-dependent RNA polymerase gene, partial cds and capsid and minor structural protein genes, complete cds	GQ856474.1	Beijing	2008
gi|261854283|gb|GQ856458.1| Norovirus Hu/GII.4/Beijing/55162/2008/CHN RNA-dependent RNA polymerase gene, partial cds and capsid and minor structural protein genes, complete cds	GQ856458.1	Beijing	2008
gi|261854350|gb|GQ856475.1| Norovirus Hu/GII.4/Beijing/55169/2008/CHN RNA-dependent RNA polymerase gene, partial cds and capsid and minor structural protein genes, complete cds	GQ856475.1	Beijing	2008
gi|261854354|gb|GQ856476.1| Norovirus Hu/GII.4/Beijing/55171/2008/CHN RNA-dependent RNA polymerase gene, partial cds and capsid and minor structural protein genes, complete cds	GQ856476.1	Beijing	2008
gi|261854287|gb|GQ856459.1| Norovirus Hu/GII.4/Beijing/55176/2008/CHN RNA-dependent RNA polymerase gene, partial cds and capsid and minor structural protein genes, complete cds	GQ856459.1	Beijing	2008
gi|261854291|gb|GQ856460.1| Norovirus Hu/GII.4/Beijing/55184/2008/CHN RNA-dependent RNA polymerase gene, partial cds and capsid and minor structural protein genes, complete cds	GQ856460.1	Beijing	2008
gi|261854322|gb|GQ856468.1| Norovirus Hu/GII.4/Beijing/55185/2008/CHN RNA-dependent RNA polymerase gene, partial cds and capsid and minor structural protein genes, complete cds	GQ856468.1	Beijing	2008
gi|261854303|gb|GQ856463.1| Norovirus Hu/GII.4/Beijing/53997/2007/CHN RNA-dependent RNA polymerase gene, partial cds and capsid and minor structural protein genes, complete cds	GQ856463.1	Beijing	2007
gi|262342370|gb|GQ856371.1| Norovirus Hu/GII.4/53663/Beijing/2007/CHN RNA-dependent RNA polymerase gene, partial cds	GQ856371.1	Beijing	2007
gi|262342372|gb|GQ856372.1| Norovirus Hu/GII.4/53664/Beijing/2007/CHN RNA-dependent RNA polymerase gene, partial cds	GQ856372.1	Beijing	2007
gi|262342374|gb|GQ856373.1| Norovirus Hu/GII.4/53665/Beijing/2007/CHN RNA-dependent RNA polymerase gene, partial cds	GQ856373.1	Beijing	2007
gi|262342376|gb|GQ856374.1| Norovirus Hu/GII.4/53945/Beijing/2007/CHN RNA-dependent RNA polymerase gene, partial cds	GQ856374.1	Beijing	2007
gi|262342378|gb|GQ856375.1| Norovirus Hu/GII.4/53992/Beijing/2007/CHN RNA-dependent RNA polymerase gene, partial cds	GQ856375.1	Beijing	2007
gi|262342380|gb|GQ856376.1| Norovirus Hu/GII.4/53993/Beijing/2007/CHN RNA-dependent RNA polymerase gene, partial cds	GQ856376.1	Beijing	2007
gi|262342382|gb|GQ856377.1| Norovirus Hu/GII.4/53994/Beijing/2007/CHN RNA-dependent RNA polymerase gene, partial cds	GQ856377.1	Beijing	2007
gi|262342384|gb|GQ856378.1| Norovirus Hu/GII.4/53995/Beijing/2007/CHN RNA-dependent RNA polymerase gene, partial cds	GQ856378.1	Beijing	2007
gi|262342386|gb|GQ856379.1| Norovirus Hu/GII.4/53996/Beijing/2007/CHN RNA-dependent RNA polymerase gene, partial cds	GQ856379.1	Beijing	2007
gi|262342388|gb|GQ856380.1| Norovirus Hu/GII.4/53998/Beijing/2007/CHN RNA-dependent RNA polymerase gene, partial cds	GQ856380.1	Beijing	2007
gi|262342390|gb|GQ856381.1| Norovirus Hu/GII.4/54013/Beijing/2007/CHN RNA-dependent RNA polymerase gene, partial cds	GQ856381.1	Beijing	2007
gi|262342392|gb|GQ856382.1| Norovirus Hu/GII.4/54026/Beijing/2007/CHN RNA-dependent RNA polymerase gene, partial cds	GQ856382.1	Beijing	2007
gi|262342394|gb|GQ856383.1| Norovirus Hu/GII.4/54038/Beijing/2007/CHN RNA-dependent RNA polymerase gene, partial cds	GQ856383.1	Beijing	2007
gi|262342396|gb|GQ856384.1| Norovirus Hu/GII.4/54070/Beijing/2007/CHN RNA-dependent RNA polymerase gene, partial cds	GQ856384.1	Beijing	2007
gi|262342398|gb|GQ856385.1| Norovirus Hu/GII.4/54076/Beijing/2007/CHN RNA-dependent RNA polymerase gene, partial cds	GQ856385.1	Beijing	2007
gi|262342400|gb|GQ856386.1| Norovirus Hu/GII.4/54087/Beijing/2007/CHN RNA-dependent RNA polymerase gene, partial cds	GQ856386.1	Beijing	2007
gi|262342402|gb|GQ856387.1| Norovirus Hu/GII.4/54093/Beijing/2007/CHN RNA-dependent RNA polymerase gene, partial cds	GQ856387.1	Beijing	2007
gi|262342404|gb|GQ856388.1| Norovirus Hu/GII.4/54098/Beijing/2007/CHN RNA-dependent RNA polymerase gene, partial cds	GQ856388.1	Beijing	2007
gi|262342406|gb|GQ856389.1| Norovirus Hu/GII.4/54118/Beijing/2007/CHN RNA-dependent RNA polymerase gene, partial cds	GQ856389.1	Beijing	2007
gi|262342408|gb|GQ856390.1| Norovirus Hu/GII.4/54119/Beijing/2007/CHN RNA-dependent RNA polymerase gene, partial cds	GQ856390.1	Beijing	2007
gi|262342410|gb|GQ856391.1| Norovirus Hu/GII.4/54129/Beijing/2007/CHN RNA-dependent RNA polymerase gene, partial cds	GQ856391.1	Beijing	2007
gi|262342412|gb|GQ856392.1| Norovirus Hu/GII.4/54132/Beijing/2007/CHN RNA-dependent RNA polymerase gene, partial cds	GQ856392.1	Beijing	2007
gi|262342414|gb|GQ856393.1| Norovirus Hu/GII.4/54137/Beijing/2007/CHN RNA-dependent RNA polymerase gene, partial cds	GQ856393.1	Beijing	2007
gi|262342416|gb|GQ856394.1| Norovirus Hu/GII.4/54140/Beijing/2007/CHN RNA-dependent RNA polymerase gene, partial cds	GQ856394.1	Beijing	2007
gi|262342418|gb|GQ856395.1| Norovirus Hu/GII.4/54145/Beijing/2007/CHN RNA-dependent RNA polymerase gene, partial cds	GQ856395.1	Beijing	2007
gi|262342420|gb|GQ856396.1| Norovirus Hu/GII.4/54150/Beijing/2007/CHN RNA-dependent RNA polymerase gene, partial cds	GQ856396.1	Beijing	2007
gi|262342422|gb|GQ856397.1| Norovirus Hu/GII.4/54153/Beijing/2007/CHN RNA-dependent RNA polymerase gene, partial cds	GQ856397.1	Beijing	2007
gi|262342424|gb|GQ856398.1| Norovirus Hu/GII.4/54584/Beijing/2007/CHN RNA-dependent RNA polymerase gene, partial cds	GQ856398.1	Beijing	2007
gi|262342426|gb|GQ856399.1| Norovirus Hu/GII.4/54593/Beijing/2007/CHN RNA-dependent RNA polymerase gene, partial cds	GQ856399.1	Beijing	2007
gi|262342428|gb|GQ856400.1| Norovirus Hu/GII.4/54595/Beijing/2007/CHN RNA-dependent RNA polymerase gene, partial cds	GQ856400.1	Beijing	2007
gi|262342430|gb|GQ856401.1| Norovirus Hu/GII.4/54599/Beijing/2007/CHN RNA-dependent RNA polymerase gene, partial cds	GQ856401.1	Beijing	2007
gi|262342432|gb|GQ856402.1| Norovirus Hu/GII.4/54605/Beijing/2007/CHN RNA-dependent RNA polymerase gene, partial cds	GQ856402.1	Beijing	2007
gi|262342434|gb|GQ856403.1| Norovirus Hu/GII.4/54617/Beijing/2007/CHN RNA-dependent RNA polymerase gene, partial cds	GQ856403.1	Beijing	2007
gi|262342436|gb|GQ856404.1| Norovirus Hu/GII.4/54619/Beijing/2007/CHN RNA-dependent RNA polymerase gene, partial cds	GQ856404.1	Beijing	2007
gi|262342438|gb|GQ856405.1| Norovirus Hu/GII.4/54620/Beijing/2007/CHN RNA-dependent RNA polymerase gene, partial cds	GQ856405.1	Beijing	2007
gi|262342440|gb|GQ856406.1| Norovirus Hu/GII.4/54633/Beijing/2007/CHN RNA-dependent RNA polymerase gene, partial cds	GQ856406.1	Beijing	2007
gi|262342442|gb|GQ856407.1| Norovirus Hu/GII.4/54636/Beijing/2007/CHN RNA-dependent RNA polymerase gene, partial cds	GQ856407.1	Beijing	2007
gi|262342444|gb|GQ856408.1| Norovirus Hu/GII.4/54640/Beijing/2007/CHN RNA-dependent RNA polymerase gene, partial cds	GQ856408.1	Beijing	2007
gi|262342446|gb|GQ856409.1| Norovirus Hu/GII.4/54645/Beijing/2007/CHN RNA-dependent RNA polymerase gene, partial cds	GQ856409.1	Beijing	2007
gi|262342448|gb|GQ856410.1| Norovirus Hu/GII.4/54648/Beijing/2007/CHN RNA-dependent RNA polymerase gene, partial cds	GQ856410.1	Beijing	2007
gi|262342450|gb|GQ856411.1| Norovirus Hu/GII.4/54656/Beijing/2007/CHN RNA-dependent RNA polymerase gene, partial cds	GQ856411.1	Beijing	2007
gi|262342452|gb|GQ856412.1| Norovirus Hu/GII.4/54659/Beijing/2007/CHN RNA-dependent RNA polymerase gene, partial cds	GQ856412.1	Beijing	2007
gi|262342454|gb|GQ856413.1| Norovirus Hu/GII.4/54661/Beijing/2007/CHN RNA-dependent RNA polymerase gene, partial cds	GQ856413.1	Beijing	2007
gi|262342456|gb|GQ856414.1| Norovirus Hu/GII.4/54663/Beijing/2007/CHN RNA-dependent RNA polymerase gene, partial cds	GQ856414.1	Beijing	2007
gi|262342458|gb|GQ856415.1| Norovirus Hu/GII.4/54669/Beijing/2007/CHN RNA-dependent RNA polymerase gene, partial cds	GQ856415.1	Beijing	2007
gi|262342460|gb|GQ856416.1| Norovirus Hu/GII.4/54671/Beijing/2007/CHN RNA-dependent RNA polymerase gene, partial cds	GQ856416.1	Beijing	2007
gi|262342462|gb|GQ856417.1| Norovirus Hu/GII.4/54673/Beijing/2007/CHN RNA-dependent RNA polymerase gene, partial cds	GQ856417.1	Beijing	2007
gi|262342464|gb|GQ856418.1| Norovirus Hu/GII.4/54675/Beijing/2007/CHN RNA-dependent RNA polymerase gene, partial cds	GQ856418.1	Beijing	2007
gi|262342466|gb|GQ856419.1| Norovirus Hu/GII.4/54681/Beijing/2007/CHN RNA-dependent RNA polymerase gene, partial cds	GQ856419.1	Beijing	2007
gi|262342468|gb|GQ856420.1| Norovirus Hu/GII.4/54683/Beijing/2007/CHN RNA-dependent RNA polymerase gene, partial cds	GQ856420.1	Beijing	2007
gi|262342470|gb|GQ856421.1| Norovirus Hu/GII.4/55030/Beijing/2007/CHN RNA-dependent RNA polymerase gene, partial cds	GQ856421.1	Beijing	2007
gi|262342472|gb|GQ856422.1| Norovirus Hu/GII.4/55031/Beijing/2007/CHN RNA-dependent RNA polymerase gene, partial cds	GQ856422.1	Beijing	2007
gi|262342474|gb|GQ856423.1| Norovirus Hu/GII.4/55054/Beijing/2007/CHN RNA-dependent RNA polymerase gene, partial cds	GQ856423.1	Beijing	2007
gi|262342476|gb|GQ856424.1| Norovirus Hu/GII.4/55060/Beijing/2007/CHN RNA-dependent RNA polymerase gene, partial cds	GQ856424.1	Beijing	2007
gi|262342478|gb|GQ856425.1| Norovirus Hu/GII.4/55061/Beijing/2007/CHN RNA-dependent RNA polymerase gene, partial cds	GQ856425.1	Beijing	2007
gi|262342480|gb|GQ856426.1| Norovirus Hu/GII.4/55064/Beijing/2007/CHN RNA-dependent RNA polymerase gene, partial cds	GQ856426.1	Beijing	2007
gi|262342482|gb|GQ856427.1| Norovirus Hu/GII.4/55069/Beijing/2008/CHN RNA-dependent RNA polymerase gene, partial cds	GQ856427.1	Beijing	2008
gi|262342484|gb|GQ856428.1| Norovirus Hu/GII.4/55129/Beijing/2008/CHN RNA-dependent RNA polymerase gene, partial cds	GQ856428.1	Beijing	2008
gi|262342486|gb|GQ856429.1| Norovirus Hu/GII.4/55130/Beijing/2008/CHN RNA-dependent RNA polymerase gene, partial cds	GQ856429.1	Beijing	2008
gi|262342490|gb|GQ856431.1| Norovirus Hu/GII.4/55133/Beijing/2008/CHN RNA-dependent RNA polymerase gene, partial cds	GQ856431.1	Beijing	2008
gi|262342492|gb|GQ856432.1| Norovirus Hu/GII.4/55136/Beijing/2008/CHN RNA-dependent RNA polymerase gene, partial cds	GQ856432.1	Beijing	2008
gi|262342494|gb|GQ856433.1| Norovirus Hu/GII.4/55137/Beijing/2008/CHN RNA-dependent RNA polymerase gene, partial cds	GQ856433.1	Beijing	2008
gi|262342496|gb|GQ856434.1| Norovirus Hu/GII.4/55140/Beijing/2008/CHN RNA-dependent RNA polymerase gene, partial cds	GQ856434.1	Beijing	2008
gi|262342498|gb|GQ856435.1| Norovirus Hu/GII.4/55141/Beijing/2008/CHN RNA-dependent RNA polymerase gene, partial cds	GQ856435.1	Beijing	2008
gi|262342500|gb|GQ856436.1| Norovirus Hu/GII.4/55145/Beijing/2008/CHN RNA-dependent RNA polymerase gene, partial cds	GQ856436.1	Beijing	2008
gi|262342502|gb|GQ856437.1| Norovirus Hu/GII.4/55148/Beijing/2008/CHN RNA-dependent RNA polymerase gene, partial cds	GQ856437.1	Beijing	2008
gi|262342504|gb|GQ856438.1| Norovirus Hu/GII.4/55152/Beijing/2008/CHN RNA-dependent RNA polymerase gene, partial cds	GQ856438.1	Beijing	2008
gi|262342506|gb|GQ856439.1| Norovirus Hu/GII.4/55154/Beijing/2008/CHN RNA-dependent RNA polymerase gene, partial cds	GQ856439.1	Beijing	2008
gi|262342508|gb|GQ856440.1| Norovirus Hu/GII.4/55168/Beijing/2008/CHN RNA-dependent RNA polymerase gene, partial cds	GQ856440.1	Beijing	2008
gi|262342510|gb|GQ856441.1| Norovirus Hu/GII.4/55170/Beijing/2008/CHN RNA-dependent RNA polymerase gene, partial cds	GQ856441.1	Beijing	2008
gi|282153477|gb|GU350225.1| Norovirus Hu/GII-4/Beijing/h1/2005/CHN capsid protein gene, complete cds	GU350225.1	Beijing	2005
gi|512436026|gb|KC709596.1| Norovirus Hu/GII.3/Beijing/PKUPH-127/Outpatient/2013/CHN major capsid protein gene, partial cds	KC709596.1	Beijing	2013
gi|512436126|gb|KC970257.1| Norovirus Hu/GII.4/Beijing/PKUPH-101/Inpatient/2013/CHN major capsid protein VP1 gene, partial cds	KC970257.1	Beijing	2013
gi|512436146|gb|KC970267.1| Norovirus Hu/GII.4/Beijing/PKUPH-101/Outpatient/2013/CHN RNA-dependent RNA polymerase gene, partial cds	KC970267.1	Beijing	2013
gi|512436032|gb|KC709599.1| Norovirus Hu/GII.4/Beijing/PKUPH-11/Inpatient/2012/CHN major capsid protein gene, partial cds	KC709599.1	Beijing	2012
gi|512436086|gb|KC709626.1| Norovirus Hu/GII.4/Beijing/PKUPH-11/Inpatient/2012/CHN RNA-dependent RNA polymerase gene, partial cds	KC709626.1	Beijing	2012
gi|512436018|gb|KC709592.1| Norovirus Hu/GII.4/Beijing/PKUPH-117/Outpatient/2013/CHN major capsid protein gene, partial cds	KC709592.1	Beijing	2013
gi|512436072|gb|KC709619.1| Norovirus Hu/GII.4/Beijing/PKUPH-117/Outpatient/2013/CHN RNA-dependent RNA polymerase gene, partial cds	KC709619.1	Beijing	2013
gi|512436020|gb|KC709593.1| Norovirus Hu/GII.4/Beijing/PKUPH-118/Outpatient/2013/CHN major capsid protein gene, partial cds	KC709593.1	Beijing	2013
gi|512436074|gb|KC709620.1| Norovirus Hu/GII.4/Beijing/PKUPH-118/Outpatient/2013/CHN RNA-dependent RNA polymerase gene, partial cds	KC709620.1	Beijing	2013
gi|512436022|gb|KC709594.1| Norovirus Hu/GII.4/Beijing/PKUPH-124/Outpatient/2013/CHN major capsid protein gene, partial cds	KC709594.1	Beijing	2013
gi|512436076|gb|KC709621.1| Norovirus Hu/GII.4/Beijing/PKUPH-124/Outpatient/2013/CHN RNA-dependent RNA polymerase gene, partial cds	KC709621.1	Beijing	2013
gi|512436080|gb|KC709623.1| Norovirus Hu/GII.4/Beijing/PKUPH-127/Outpatient/2013/CHN RNA-dependent RNA polymerase gene, partial cds	KC709623.1	Beijing	2013
gi|512436028|gb|KC709597.1| Norovirus Hu/GII.4/Beijing/PKUPH-129/Outpatient/2013/CHN major capsid protein gene, partial cds	KC709597.1	Beijing	2013
gi|512436082|gb|KC709624.1| Norovirus Hu/GII.4/Beijing/PKUPH-129/Outpatient/2013/CHN RNA-dependent RNA polymerase gene, partial cds	KC709624.1	Beijing	2013
gi|512436030|gb|KC709598.1| Norovirus Hu/GII.4/Beijing/PKUPH-132/Outpatient/2013/CHN major capsid protein gene, partial cds	KC709598.1	Beijing	2013
gi|512436084|gb|KC709625.1| Norovirus Hu/GII.4/Beijing/PKUPH-132/Outpatient/2013/CHN RNA-dependent RNA polymerase gene, partial cds	KC709625.1	Beijing	2013
gi|512436104|gb|KC970246.1| Norovirus Hu/GII.4/Beijing/PKUPH-134/Outpatient/2013/CHN major capsid protein VP1 gene, partial cds	KC970246.1	Beijing	2013
gi|512436128|gb|KC970258.1| Norovirus Hu/GII.4/Beijing/PKUPH-134/Outpatient/2013/CHN RNA-dependent RNA polymerase gene, partial cds	KC970258.1	Beijing	2013
gi|512436108|gb|KC970248.1| Norovirus Hu/GII.4/Beijing/PKUPH-140/Outpatient/2013/CHN major capsid protein VP1 gene, partial cds	KC970248.1	Beijing	2013
gi|512436132|gb|KC970260.1| Norovirus Hu/GII.4/Beijing/PKUPH-140/Outpatient/2013/CHN RNA-dependent RNA polymerase gene, partial cds	KC970260.1	Beijing	2013
gi|512436110|gb|KC970249.1| Norovirus Hu/GII.4/Beijing/PKUPH-147/Outpatient/2013/CHN major capsid protein VP1 gene, partial cds	KC970249.1	Beijing	2013
gi|512436134|gb|KC970261.1| Norovirus Hu/GII.4/Beijing/PKUPH-147/Outpatient/2013/CHN RNA-dependent RNA polymerase gene, partial cds	KC970261.1	Beijing	2013
gi|512436112|gb|KC970250.1| Norovirus Hu/GII.4/Beijing/PKUPH-159/Outpatient/2013/CHN major capsid protein VP1 gene, partial cds	KC970250.1	Beijing	2013
gi|512436136|gb|KC970262.1| Norovirus Hu/GII.4/Beijing/PKUPH-159/Outpatient/2013/CHN RNA-dependent RNA polymerase gene, partial cds	KC970262.1	Beijing	2013
gi|512436114|gb|KC970251.1| Norovirus Hu/GII.4/Beijing/PKUPH-160/Outpatient/2013/CHN major capsid protein VP1 gene, partial cds	KC970251.1	Beijing	2013
gi|512436138|gb|KC970263.1| Norovirus Hu/GII.4/Beijing/PKUPH-160/Outpatient/2013/CHN RNA-dependent RNA polymerase gene, partial cds	KC970263.1	Beijing	2013
gi|512436116|gb|KC970252.1| Norovirus Hu/GII.4/Beijing/PKUPH-166/Outpatient/2013/CHN major capsid protein VP1 gene, partial cds	KC970252.1	Beijing	2013
gi|512436140|gb|KC970264.1| Norovirus Hu/GII.4/Beijing/PKUPH-166/Outpatient/2013/CHN RNA-dependent RNA polymerase gene, partial cds	KC970264.1	Beijing	2013
gi|512436118|gb|KC970253.1| Norovirus Hu/GII.4/Beijing/PKUPH-167/Outpatient/2013/CHN major capsid protein VP1 gene, partial cds	KC970253.1	Beijing	2013
gi|512436142|gb|KC970265.1| Norovirus Hu/GII.4/Beijing/PKUPH-167/Outpatient/2013/CHN RNA-dependent RNA polymerase gene, partial cds	KC970265.1	Beijing	2013
gi|512435996|gb|KC709581.1| Norovirus Hu/GII.4/Beijing/PKUPH-19/Outpatient/2012/CHN major capsid protein gene, partial cds	KC709581.1	Beijing	2012
gi|512436050|gb|KC709608.1| Norovirus Hu/GII.4/Beijing/PKUPH-19/Outpatient/2012/CHN RNA-dependent RNA polymerase gene, partial cds	KC709608.1	Beijing	2012
gi|512435998|gb|KC709582.1| Norovirus Hu/GII.4/Beijing/PKUPH-20/Outpatient/2012/CHN major capsid protein gene, partial cds	KC709582.1	Beijing	2012
gi|512436052|gb|KC709609.1| Norovirus Hu/GII.4/Beijing/PKUPH-20/Outpatient/2012/CHN RNA-dependent RNA polymerase gene, partial cds	KC709609.1	Beijing	2012
gi|512436000|gb|KC709583.1| Norovirus Hu/GII.4/Beijing/PKUPH-37/Outpatient/2012/CHN major capsid protein gene, partial cds	KC709583.1	Beijing	2012
gi|512436054|gb|KC709610.1| Norovirus Hu/GII.4/Beijing/PKUPH-37/Outpatient/2012/CHN RNA-dependent RNA polymerase gene, partial cds	KC709610.1	Beijing	2012
gi|512436002|gb|KC709584.1| Norovirus Hu/GII.4/Beijing/PKUPH-39/Outpatient/2012/CHN major capsid protein gene, partial cds	KC709584.1	Beijing	2012
gi|512436056|gb|KC709611.1| Norovirus Hu/GII.4/Beijing/PKUPH-39/Outpatient/2012/CHN RNA-dependent RNA polymerase gene, partial cds	KC709611.1	Beijing	2012
gi|512436004|gb|KC709585.1| Norovirus Hu/GII.4/Beijing/PKUPH-40/Outpatient/2012/CHN major capsid protein gene, partial cds	KC709585.1	Beijing	2012
gi|512436058|gb|KC709612.1| Norovirus Hu/GII.4/Beijing/PKUPH-40/Outpatient/2012/CHN RNA-dependent RNA polymerase gene, partial cds	KC709612.1	Beijing	2012
gi|512436034|gb|KC709600.1| Norovirus Hu/GII.4/Beijing/PKUPH-54-1/Inpatient/2012/CHN major capsid protein gene, partial cds	KC709600.1	Beijing	2012
gi|512436088|gb|KC709627.1| Norovirus Hu/GII.4/Beijing/PKUPH-54-1/Inpatient/2012/CHN RNA-dependent RNA polymerase gene, partial cds	KC709627.1	Beijing	2012
gi|512436036|gb|KC709601.1| Norovirus Hu/GII.4/Beijing/PKUPH-54-2/Inpatient/2012/CHN major capsid protein gene, partial cds	KC709601.1	Beijing	2012
gi|512436090|gb|KC709628.1| Norovirus Hu/GII.4/Beijing/PKUPH-54-2/Inpatient/2012/CHN RNA-dependent RNA polymerase gene, partial cds	KC709628.1	Beijing	2012
gi|512436038|gb|KC709602.1| Norovirus Hu/GII.4/Beijing/PKUPH-54-3/Inpatient/2012/CHN major capsid protein gene, partial cds	KC709602.1	Beijing	2012
gi|512436092|gb|KC709629.1| Norovirus Hu/GII.4/Beijing/PKUPH-54-3/Inpatient/2012/CHN RNA-dependent RNA polymerase gene, partial cds	KC709629.1	Beijing	2012
gi|512436040|gb|KC709603.1| Norovirus Hu/GII.4/Beijing/PKUPH-54-4/Inpatient/2013/CHN major capsid protein gene, partial cds	KC709603.1	Beijing	2013
gi|512436094|gb|KC709630.1| Norovirus Hu/GII.4/Beijing/PKUPH-54-4/Inpatient/2013/CHN RNA-dependent RNA polymerase gene, partial cds	KC709630.1	Beijing	2013
gi|512436042|gb|KC709604.1| Norovirus Hu/GII.4/Beijing/PKUPH-54-5/Inpatient/2013/CHN major capsid protein gene, partial cds	KC709604.1	Beijing	2013
gi|512436096|gb|KC709631.1| Norovirus Hu/GII.4/Beijing/PKUPH-54-5/Inpatient/2013/CHN RNA-dependent RNA polymerase gene, partial cds	KC709631.1	Beijing	2013
gi|512436044|gb|KC709605.1| Norovirus Hu/GII.4/Beijing/PKUPH-54-6/Inpatient/2013/CHN major capsid protein gene, partial cds	KC709605.1	Beijing	2013
gi|512436098|gb|KC709632.1| Norovirus Hu/GII.4/Beijing/PKUPH-54-6/Inpatient/2013/CHN RNA-dependent RNA polymerase gene, partial cds	KC709632.1	Beijing	2013
gi|512436120|gb|KC970254.1| Norovirus Hu/GII.4/Beijing/PKUPH-54-7/Inpatient/2013/CHN major capsid protein VP1 gene, partial cds	KC970254.1	Beijing	2013
gi|512436122|gb|KC970255.1| Norovirus Hu/GII.4/Beijing/PKUPH-54-8/Inpatient/2013/CHN major capsid protein VP1 gene, partial cds	KC970255.1	Beijing	2013
gi|512436046|gb|KC709606.1| Norovirus Hu/GII.4/Beijing/PKUPH-60/Inpatient/2012/CHN major capsid protein gene, partial cds	KC709606.1	Beijing	2012
gi|512436100|gb|KC709633.1| Norovirus Hu/GII.4/Beijing/PKUPH-60/Inpatient/2012/CHN RNA-dependent RNA polymerase gene, partial cds	KC709633.1	Beijing	2012
gi|512436006|gb|KC709586.1| Norovirus Hu/GII.4/Beijing/PKUPH-63/Outpatient/2012/CHN major capsid protein gene, partial cds	KC709586.1	Beijing	2012
gi|512436060|gb|KC709613.1| Norovirus Hu/GII.4/Beijing/PKUPH-63/Outpatient/2012/CHN RNA-dependent RNA polymerase gene, partial cds	KC709613.1	Beijing	2012
gi|512436008|gb|KC709587.1| Norovirus Hu/GII.4/Beijing/PKUPH-64/Outpatient/2012/CHN major capsid protein gene, partial cds	KC709587.1	Beijing	2012
gi|512436062|gb|KC709614.1| Norovirus Hu/GII.4/Beijing/PKUPH-64/Outpatient/2012/CHN RNA-dependent RNA polymerase gene, partial cds	KC709614.1	Beijing	2012
gi|512436010|gb|KC709588.1| Norovirus Hu/GII.4/Beijing/PKUPH-65/Outpatient/2012/CHN major capsid protein gene, partial cds	KC709588.1	Beijing	2012
gi|512436064|gb|KC709615.1| Norovirus Hu/GII.4/Beijing/PKUPH-65/Outpatient/2012/CHN RNA-dependent RNA polymerase gene, partial cds	KC709615.1	Beijing	2012
gi|512436012|gb|KC709589.1| Norovirus Hu/GII.4/Beijing/PKUPH-77/Outpatient/2012/CHN major capsid protein gene, partial cds	KC709589.1	Beijing	2012
gi|512436066|gb|KC709616.1| Norovirus Hu/GII.4/Beijing/PKUPH-77/Outpatient/2012/CHN RNA-dependent RNA polymerase gene, partial cds	KC709616.1	Beijing	2012
gi|512436048|gb|KC709607.1| Norovirus Hu/GII.4/Beijing/PKUPH-78/Inpatient/2013/CHN major capsid protein gene, partial cds	KC709607.1	Beijing	2013
gi|512436102|gb|KC709634.1| Norovirus Hu/GII.4/Beijing/PKUPH-78/Inpatient/2013/CHN RNA-dependent RNA polymerase gene, partial cds	KC709634.1	Beijing	2013
gi|512436014|gb|KC709590.1| Norovirus Hu/GII.4/Beijing/PKUPH-78/Outpatient/2012/CHN major capsid protein gene, partial cds	KC709590.1	Beijing	2012
gi|512436068|gb|KC709617.1| Norovirus Hu/GII.4/Beijing/PKUPH-78/Outpatient/2012/CHN RNA-dependent RNA polymerase gene, partial cds	KC709617.1	Beijing	2012
gi|512436124|gb|KC970256.1| Norovirus Hu/GII.4/Beijing/PKUPH-87/Inpatient/2013/CHN major capsid protein VP1 gene, partial cds	KC970256.1	Beijing	2013
gi|512436144|gb|KC970266.1| Norovirus Hu/GII.4/Beijing/PKUPH-87/Outpatient/2013/CHN RNA-dependent RNA polymerase gene, partial cds	KC970266.1	Beijing	2013
gi|512436016|gb|KC709591.1| Norovirus Hu/GII.4/Beijing/PKUPH-97/Outpatient/2012/CHN major capsid protein gene, partial cds	KC709591.1	Beijing	2012
gi|512436070|gb|KC709618.1| Norovirus Hu/GII.4/Beijing/PKUPH-97/Outpatient/2012/CHN RNA-dependent RNA polymerase gene, partial cds	KC709618.1	Beijing	2012
gi|619855675|gb|KJ464997.1| Norovirus Hu/GII.4/11011075/2011/CHN isolate 11011075 VP1 gene, partial cds	KJ464997.1	Beijing	2011
gi|619855677|gb|KJ464998.1| Norovirus Hu/GII.4/11011081/2011/CHN isolate 11011081 VP1 gene, partial cds	KJ464998.1	Beijing	2011
gi|619855679|gb|KJ464999.1| Norovirus Hu/GII.4/11011082/2011/CHN isolate 11011082 VP1 gene, partial cds	KJ464999.1	Beijing	2011
gi|619855681|gb|KJ465000.1| Norovirus Hu/GII.4/11011090/2011/CHN isolate 11011090 VP1 gene, partial cds	KJ465000.1	Beijing	2011
gi|619855683|gb|KJ465001.1| Norovirus Hu/GII.4/11011095/2011/CHN isolate 11011095 VP1 gene, partial cds	KJ465001.1	Beijing	2011
gi|619855685|gb|KJ465002.1| Norovirus Hu/GII.4/11071215/2012/CHN isolate 11071215 VP1 gene, partial cds	KJ465002.1	Beijing	2012
gi|619855687|gb|KJ465003.1| Norovirus Hu/GII.4/11071217/2012/CHN isolate 11071217 VP1 gene, partial cds	KJ465003.1	Beijing	2012
gi|619855689|gb|KJ465004.1| Norovirus Hu/GII.4/11071219/2012/CHN isolate 11071219 VP1 gene, partial cds	KJ465004.1	Beijing	2012
gi|619855691|gb|KJ465005.1| Norovirus Hu/GII.4/11071223/2012/CHN isolate 11071223 VP1 gene, partial cds	KJ465005.1	Beijing	2012
gi|619855693|gb|KJ465006.1| Norovirus Hu/GII.4/11091017/2011/CHN isolate 11091017 VP1 gene, partial cds	KJ465006.1	Beijing	2011
gi|619855695|gb|KJ465007.1| Norovirus Hu/GII.4/11091034/2011/CHN isolate 11091034 VP1 gene, partial cds	KJ465007.1	Beijing	2011
gi|619855697|gb|KJ465008.1| Norovirus Hu/GII.4/11091037/2011/CHN isolate 11091037 VP1 gene, partial cds	KJ465008.1	Beijing	2011
gi|619855699|gb|KJ465009.1| Norovirus Hu/GII.4/11092042/2011/CHN isolate 11092042 VP1 gene, partial cds	KJ465009.1	Beijing	2011
gi|619855701|gb|KJ465010.1| Norovirus Hu/GII.4/11092045/2011/CHN isolate 11092045 VP1 gene, partial cds	KJ465010.1	Beijing	2011
gi|619855703|gb|KJ465011.1| Norovirus Hu/GII.4/11092052/2011/CHN isolate 11092052 VP1 gene, partial cds	KJ465011.1	Beijing	2011
gi|619855705|gb|KJ465012.1| Norovirus Hu/GII.4/11092055/2011/CHN isolate 11092055 VP1 gene, partial cds	KJ465012.1	Beijing	2011
gi|619855707|gb|KJ465013.1| Norovirus Hu/GII.4/11141035/2011/CHN isolate 11141035 VP1 gene, partial cds	KJ465013.1	Beijing	2011
gi|619855709|gb|KJ465014.1| Norovirus Hu/GII.4/11142019/2011/CHN isolate 11142019 VP1 gene, partial cds	KJ465014.1	Beijing	2011
gi|619855711|gb|KJ465015.1| Norovirus Hu/GII.4/11142034/2011/CHN isolate 11142034 VP1 gene, partial cds	KJ465015.1	Beijing	2011
gi|619855713|gb|KJ465016.1| Norovirus Hu/GII.4/11281117/2011/CHN isolate 11281117 VP1 gene, partial cds	KJ465016.1	Beijing	2011
gi|619855715|gb|KJ465017.1| Norovirus Hu/GII.4/11281119/2011/CHN isolate 11281119 VP1 gene, partial cds	KJ465017.1	Beijing	2011
gi|619855717|gb|KJ465018.1| Norovirus Hu/GII.4/12011106/2012/CHN isolate 12011106 VP1 gene, partial cds	KJ465018.1	Beijing	2012
gi|619855719|gb|KJ465019.1| Norovirus Hu/GII.4/12011114/2012/CHN isolate 12011114 VP1 gene, partial cds	KJ465019.1	Beijing	2012
gi|619855721|gb|KJ465020.1| Norovirus Hu/GII.4/12012059/2012/CHN isolate 12012059 VP1 gene, partial cds	KJ465020.1	Beijing	2012
gi|619855723|gb|KJ465021.1| Norovirus Hu/GII.4/12012091/2012/CHN isolate 12012091 VP1 gene, partial cds	KJ465021.1	Beijing	2012
gi|619855725|gb|KJ465022.1| Norovirus Hu/GII.4/12041058/2012/CHN isolate 12041058 VP1 gene, partial cds	KJ465022.1	Beijing	2012
gi|619855727|gb|KJ465023.1| Norovirus Hu/GII.4/12041095/2012/CHN isolate 12041095 VP1 gene, partial cds	KJ465023.1	Beijing	2012
gi|619855729|gb|KJ465024.1| Norovirus Hu/GII.4/12041104/2012/CHN isolate 12041104 VP1 gene, partial cds	KJ465024.1	Beijing	2012
gi|619855731|gb|KJ465025.1| Norovirus Hu/GII.4/12041121/2012/CHN isolate 12041121 VP1 gene, partial cds	KJ465025.1	Beijing	2012
gi|619855733|gb|KJ465026.1| Norovirus Hu/GII.4/12061119/2012/CHN isolate 12061119 VP1 gene, partial cds	KJ465026.1	Beijing	2012
gi|619855735|gb|KJ465027.1| Norovirus Hu/GII.4/12071234/2012/CHN isolate 12071234 VP1 gene, partial cds	KJ465027.1	Beijing	2012
gi|619855737|gb|KJ465028.1| Norovirus Hu/GII.4/12078FY-1/2012/CHN isolate 12078FY-1 VP1 gene, partial cds	KJ465028.1	Beijing	2012
gi|619855739|gb|KJ465029.1| Norovirus Hu/GII.4/12081093/2012/CHN isolate 12081093 VP1 gene, partial cds	KJ465029.1	Beijing	2012
gi|619855741|gb|KJ465030.1| Norovirus Hu/GII.4/12081098/2012/CHN isolate 12081098 VP1 gene, partial cds	KJ465030.1	Beijing	2012
gi|619855743|gb|KJ465031.1| Norovirus Hu/GII.4/12091051/2012/CHN isolate 12091051 VP1 gene, partial cds	KJ465031.1	Beijing	2012
gi|619855745|gb|KJ465032.1| Norovirus Hu/GII.4/12092053/2012/CHN isolate 12092053 VP1 gene, partial cds	KJ465032.1	Beijing	2012
gi|619855747|gb|KJ465033.1| Norovirus Hu/GII.4/12112093/2012/CHN isolate 12112093 VP1 gene, partial cds	KJ465033.1	Beijing	2012
gi|619855749|gb|KJ465034.1| Norovirus Hu/GII.4/12112113/2012/CHN isolate 12112113 VP1 gene, partial cds	KJ465034.1	Beijing	2012
gi|619855751|gb|KJ465035.1| Norovirus Hu/GII.4/12131110/2012/CHN isolate 12131110 VP1 gene, partial cds	KJ465035.1	Beijing	2012
gi|619855753|gb|KJ465036.1| Norovirus Hu/GII.4/12131112/2012/CHN isolate 12131112 VP1 gene, partial cds	KJ465036.1	Beijing	2012
gi|619855755|gb|KJ465037.1| Norovirus Hu/GII.4/12141070/2012/CHN isolate 12141070 VP1 gene, partial cds	KJ465037.1	Beijing	2012
gi|619855757|gb|KJ465038.1| Norovirus Hu/GII.4/12142032/2012/CHN isolate 12142032 VP1 gene, partial cds	KJ465038.1	Beijing	2012
gi|619855759|gb|KJ465039.1| Norovirus Hu/GII.4/12142035/2012/CHN isolate 12142035 VP1 gene, partial cds	KJ465039.1	Beijing	2012
gi|619855761|gb|KJ465040.1| Norovirus Hu/GII.4/12281003/2012/CHN isolate 12281003 VP1 gene, partial cds	KJ465040.1	Beijing	2012
gi|619855763|gb|KJ465041.1| Norovirus Hu/GII.4/12281094/2012/CHN isolate 12281094 VP1 gene, partial cds	KJ465041.1	Beijing	2012
gi|619855765|gb|KJ465042.1| Norovirus Hu/GII.4/12281109/2012/CHN isolate 12281109 VP1 gene, partial cds	KJ465042.1	Beijing	2012
gi|619855767|gb|KJ465043.1| Norovirus Hu/GII.4/12281114/2012/CHN isolate 12281114 VP1 gene, partial cds	KJ465043.1	Beijing	2012
gi|619855769|gb|KJ465044.1| Norovirus Hu/GII.4/12R6/2012/CHN isolate 12R6 VP1 gene, partial cds	KJ465044.1	Beijing	2012
gi|619855771|gb|KJ465045.1| Norovirus Hu/GII.4/12R8/2012/CHN isolate 12R8 VP1 gene, partial cds	KJ465045.1	Beijing	2012
gi|619855773|gb|KJ465046.1| Norovirus Hu/GII.4/13011004/2013/CHN isolate 13011004 VP1 gene, partial cds	KJ465046.1	Beijing	2013
gi|619855775|gb|KJ465047.1| Norovirus Hu/GII.4/13011017/2013/CHN isolate 13011017 VP1 gene, partial cds	KJ465047.1	Beijing	2013
gi|619855777|gb|KJ465048.1| Norovirus Hu/GII.4/13011024/2013/CHN isolate 13011024 VP1 gene, partial cds	KJ465048.1	Beijing	2013
gi|619855779|gb|KJ465049.1| Norovirus Hu/GII.4/13041020/2013/CHN isolate 13041020 VP1 gene, partial cds	KJ465049.1	Beijing	2013
gi|619855781|gb|KJ465050.1| Norovirus Hu/GII.4/13061022/2013/CHN isolate 13061022 VP1 gene, partial cds	KJ465050.1	Beijing	2013
gi|619855783|gb|KJ465051.1| Norovirus Hu/GII.4/13061031/2013/CHN isolate 13061031 VP1 gene, partial cds	KJ465051.1	Beijing	2013
gi|619855785|gb|KJ465052.1| Norovirus Hu/GII.4/13071236/2013/CHN isolate 13071236 VP1 gene, partial cds	KJ465052.1	Beijing	2013
gi|619855787|gb|KJ465053.1| Norovirus Hu/GII.4/13091002/2013/CHN isolate 13091002 VP1 gene, partial cds	KJ465053.1	Beijing	2013
gi|619855789|gb|KJ465054.1| Norovirus Hu/GII.4/13112018/2013/CHN isolate 13112018 VP1 gene, partial cds	KJ465054.1	Beijing	2013
gi|619855791|gb|KJ465055.1| Norovirus Hu/GII.4/13141013/2013/CHN isolate 13141013 VP1 gene, partial cds	KJ465055.1	Beijing	2013
gi|619855793|gb|KJ465056.1| Norovirus Hu/GII.4/13141015/2013/CHN isolate 13141015 VP1 gene, partial cds	KJ465056.1	Beijing	2013
gi|619855795|gb|KJ465057.1| Norovirus Hu/GII.4/13141022/2013/CHN isolate 13141022 VP1 gene, partial cds	KJ465057.1	Beijing	2013
gi|619855797|gb|KJ465058.1| Norovirus Hu/GII.4/13281007/2013/CHN isolate 13281007 VP1 gene, partial cds	KJ465058.1	Beijing	2013
gi|619855799|gb|KJ465059.1| Norovirus Hu/GII.4/13281011/2013/CHN isolate 13281011 VP1 gene, partial cds	KJ465059.1	Beijing	2013
gi|619855801|gb|KJ465060.1| Norovirus Hu/GII.4/13291009/2013/CHN isolate 13291009 VP1 gene, partial cds	KJ465060.1	Beijing	2013
gi|659104659|gb|KJ678125.1| Norovirus Hu/GII.4/Beijing/PKUPH-01/inpatient/2012/CHN RNA-dependent RNA polymerase gene, partial cds	KJ678125.1	Beijing	2012
gi|659104661|gb|KJ678126.1| Norovirus Hu/GII.4/Beijing/PKUPH-02-01/inpatient/2012/CHN RNA-dependent RNA polymerase gene, partial cds	KJ678126.1	Beijing	2012
gi|659104711|gb|KJ678134.1| Norovirus Hu/GII.4/Beijing/PKUPH-02-01/inpatient/2012/CHN VP1 and VP2 genes, complete cds	KJ678134.1	Beijing	2012
gi|659104663|gb|KJ678127.1| Norovirus Hu/GII.4/Beijing/PKUPH-03/inpatient/2012/CHN RNA-dependent RNA polymerase gene, partial cds	KJ678127.1	Beijing	2012
gi|659104665|gb|KJ678128.1| Norovirus Hu/GII.4/Beijing/PKUPH-04/inpatient/2013/CHN RNA-dependent RNA polymerase gene, partial cds	KJ678128.1	Beijing	2013
gi|659104667|gb|KJ678129.1| Norovirus Hu/GII.4/Beijing/PKUPH-05-01/inpatient/2013/CHN RNA-dependent RNA polymerase gene, partial cds	KJ678129.1	Beijing	2013
gi|659104738|gb|KJ678143.1| Norovirus Hu/GII.4/Beijing/PKUPH-05-01/inpatient/2013/CHN VP1 and VP2 genes, complete cds	KJ678143.1	Beijing	2013
gi|659104669|gb|KJ678130.1| Norovirus Hu/GII.4/Beijing/PKUPH-06/inpatient/2013/CHN RNA-dependent RNA polymerase gene, partial cds	KJ678130.1	Beijing	2013
gi|659104671|gb|KJ678131.1| Norovirus Hu/GII.4/Beijing/PKUPH-07-01/inpatient/2013/CHN RNA-dependent RNA polymerase gene, partial cds	KJ678131.1	Beijing	2013
gi|659104759|gb|KJ678150.1| Norovirus Hu/GII.4/Beijing/PKUPH-07-01/inpatient/2013/CHN VP1 and VP2 genes, complete cds	KJ678150.1	Beijing	2013
gi|659104673|gb|KJ678132.1| Norovirus Hu/GII.4/Beijing/PKUPH-08/inpatient/2013/CHN RNA-dependent RNA polymerase gene, partial cds	KJ678132.1	Beijing	2013
gi|659104675|gb|KJ678133.1| Norovirus Hu/GII.4/Beijing/PKUPH-09/inpatient/2013/CHN RNA-dependent RNA polymerase gene, partial cds	KJ678133.1	Beijing	2013
gi|659104714|gb|KJ678135.1| Norovirus Hu/GII.4/Beijing/PKUPH-02-02/inpatient/2012/CHN VP1 and VP2 genes, complete cds	KJ678135.1	Beijing	2012
gi|659104717|gb|KJ678136.1| Norovirus Hu/GII.4/Beijing/PKUPH-02-03/inpatient/2012/CHN VP1 and VP2 genes, complete cds	KJ678136.1	Beijing	2012
gi|659104720|gb|KJ678137.1| Norovirus Hu/GII.4/Beijing/PKUPH-02-04/inpatient/2013/CHN VP1 and VP2 genes, complete cds	KJ678137.1	Beijing	2013
gi|659104723|gb|KJ678138.1| Norovirus Hu/GII.4/Beijing/PKUPH-02-05/inpatient/2013/CHN VP1 and VP2 genes, complete cds	KJ678138.1	Beijing	2013
gi|659104726|gb|KJ678139.1| Norovirus Hu/GII.4/Beijing/PKUPH-02-06/inpatient/2013/CHN VP1 and VP2 genes, complete cds	KJ678139.1	Beijing	2013
gi|659104729|gb|KJ678140.1| Norovirus Hu/GII.4/Beijing/PKUPH-02-07/inpatient/2013/CHN VP1 and VP2 genes, complete cds	KJ678140.1	Beijing	2013
gi|659104732|gb|KJ678141.1| Norovirus Hu/GII.4/Beijing/PKUPH-02-08/inpatient/2013/CHN VP1 and VP2 genes, complete cds	KJ678141.1	Beijing	2013
gi|659104735|gb|KJ678142.1| Norovirus Hu/GII.4/Beijing/PKUPH-02-09/inpatient/2013/CHN VP1 and VP2 genes, complete cds	KJ678142.1	Beijing	2013
gi|659104741|gb|KJ678144.1| Norovirus Hu/GII.4/Beijing/PKUPH-05-02/inpatient/2013/CHN VP1 and VP2 genes, complete cds	KJ678144.1	Beijing	2013
gi|659104744|gb|KJ678145.1| Norovirus Hu/GII.4/Beijing/PKUPH-05-03/inpatient/2013/CHN VP1 and VP2 genes, complete cds	KJ678145.1	Beijing	2013
gi|659104747|gb|KJ678146.1| Norovirus Hu/GII.4/Beijing/PKUPH-05-04/inpatient/2013/CHN VP1 and VP2 genes, complete cds	KJ678146.1	Beijing	2013
gi|659104750|gb|KJ678147.1| Norovirus Hu/GII.4/Beijing/PKUPH-05-05/inpatient/2013/CHN VP1 and VP2 genes, complete cds	KJ678147.1	Beijing	2013
gi|659104753|gb|KJ678148.1| Norovirus Hu/GII.4/Beijing/PKUPH-05-06/inpatient/2013/CHN VP1 and VP2 genes, complete cds	KJ678148.1	Beijing	2013
gi|659104756|gb|KJ678149.1| Norovirus Hu/GII.4/Beijing/PKUPH-05-07/inpatient/2013/CHN VP1 and VP2 genes, complete cds	KJ678149.1	Beijing	2013
gi|659104762|gb|KJ678151.1| Norovirus Hu/GII.4/Beijing/PKUPH-07-02/inpatient/2013/CHN VP1 and VP2 genes, complete cds	KJ678151.1	Beijing	2013
gi|659104765|gb|KJ678152.1| Norovirus Hu/GII.4/Beijing/PKUPH-07-03/inpatient/2013/CHN VP1 and VP2 genes, complete cds	KJ678152.1	Beijing	2013
gi|659104768|gb|KJ678153.1| Norovirus Hu/GII.4/Beijing/PKUPH-07-04/inpatient/2013/CHN VP1 and VP2 genes, complete cds	KJ678153.1	Beijing	2013
gi|659104771|gb|KJ678154.1| Norovirus Hu/GII.4/Beijing/PKUPH-07-05/inpatient/2013/CHN VP1 and VP2 genes, complete cds	KJ678154.1	Beijing	2013
gi|89741396|gb|DQ419907.1| Norovirus Hu/Beijing/CR2905/2004/CHN capsid protein (VP1) gene, complete cds	DQ419907.1	Beijing	2004
gi|89741398|gb|DQ419908.1| Norovirus Hu/Beijing/CR2932/2004/CHN capsid protein (VP1) gene, complete cds	DQ419908.1	Beijing	2004
gi|89741400|gb|DQ419909.1| Norovirus Hu/Beijing/CR2987/2004/CHN capsid protein (VP1) gene, complete cds	DQ419909.1	Beijing	2004
gi|126643708|gb|EF427840.1| Norovirus Hu/Beijing/BJ1/2002/CHN capsid protein gene, partial cds	EF427840.1	Beijing	2002
gi|126643710|gb|EF427841.1| Norovirus Hu/Beijing/BJ12/2002/CHN capsid protein gene, partial cds	EF427841.1	Beijing	2002
gi|126643712|gb|EF427842.1| Norovirus Hu/Beijing/BJ21/2002/CHN capsid protein gene, partial cds	EF427842.1	Beijing	2002
gi|126643714|gb|EF427843.1| Norovirus Hu/Beijing/BJ14/2002/CHN capsid protein gene, partial cds	EF427843.1	Beijing	2002
gi|164654127|gb|EU366113.1| Norovirus Hu/Duan/Beijing/2006/China non-structural polyprotein gene, partial cds; and capsid protein VP1 and minor structural protein VP2 genes, complete cds	EU366113.1	Beijing	2006
gi|189342647|gb|EU703630.1| Norovirus Hu/GII/Beijing/01/2004/CHN non-structural polyprotein gene, partial cds	EU703630.1	Beijing	2004
gi|189342673|gb|EU703645.1| Norovirus Hu/GII/Beijing/06/2005/CHN non-structural polyprotein gene, partial cds	EU703645.1	Beijing	2005
gi|189342675|gb|EU703646.1| Norovirus Hu/GII/Beijing/07/2005/CHN non-structural polyprotein gene, partial cds	EU703646.1	Beijing	2005
gi|189343267|gb|EU703730.1| Norovirus Hu/GII/Beijing/07/2005/CHN capsid protein gene, partial cds	EU703730.1	Beijing	2005
gi|189342677|gb|EU703647.1| Norovirus Hu/GII/Beijing/10/2005/CHN non-structural polyprotein gene, partial cds	EU703647.1	Beijing	2005
gi|189342763|gb|EU703690.1| Norovirus Hu/GII/Beijing/10/2006/CHN non-structural polyprotein gene, partial cds	EU703690.1	Beijing	2006
gi|189342691|gb|EU703654.1| Norovirus Hu/GII/Beijing/101/2005/CHN non-structural polyprotein gene, partial cds	EU703654.1	Beijing	2005
gi|189342787|gb|EU703702.1| Norovirus Hu/GII/Beijing/101/2007/CHN non-structural polyprotein gene, partial cds	EU703702.1	Beijing	2007
gi|189342693|gb|EU703655.1| Norovirus Hu/GII/Beijing/102/2005/CHN non-structural polyprotein gene, partial cds	EU703655.1	Beijing	2005
gi|189342665|gb|EU703641.1| Norovirus Hu/GII/Beijing/115/2004/CHN non-structural polyprotein gene, partial cds	EU703641.1	Beijing	2004
gi|189342789|gb|EU703703.1| Norovirus Hu/GII/Beijing/116/2007/CHN non-structural polyprotein gene, partial cds	EU703703.1	Beijing	2007
gi|189343303|gb|EU703748.1| Norovirus Hu/GII/Beijing/116/2007/CHN capsid protein gene, partial cds	EU703748.1	Beijing	2007
gi|194303525|gb|EU839590.1| Norovirus Hu/GII/Beijing/116/2007/CHN capsid protein gene, complete cds	EU839590.1	Beijing	2007
gi|189342791|gb|EU703704.1| Norovirus Hu/GII/Beijing/125/2007/CHN non-structural polyprotein gene, partial cds	EU703704.1	Beijing	2007
gi|194303527|gb|EU839591.1| Norovirus Hu/GII/Beijing/125/2007/CHN capsid protein gene, complete cds	EU839591.1	Beijing	2007
gi|189342793|gb|EU703705.1| Norovirus Hu/GII/Beijing/127/2007/CHN non-structural polyprotein gene, partial cds	EU703705.1	Beijing	2007
gi|194303529|gb|EU839592.1| Norovirus Hu/GII/Beijing/127/2007/CHN capsid protein gene, complete cds	EU839592.1	Beijing	2007
gi|189342695|gb|EU703656.1| Norovirus Hu/GII/Beijing/133/2005/CHN non-structural polyprotein gene, partial cds	EU703656.1	Beijing	2005
gi|189342795|gb|EU703706.1| Norovirus Hu/GII/Beijing/133/2007/CHN non-structural polyprotein gene, partial cds	EU703706.1	Beijing	2007
gi|189342697|gb|EU703657.1| Norovirus Hu/GII/Beijing/139/2005/CHN non-structural polyprotein gene, partial cds	EU703657.1	Beijing	2005
gi|189342765|gb|EU703691.1| Norovirus Hu/GII/Beijing/14/2006/CHN non-structural polyprotein gene, partial cds	EU703691.1	Beijing	2006
gi|189342699|gb|EU703658.1| Norovirus Hu/GII/Beijing/148/2005/CHN non-structural polyprotein gene, partial cds	EU703658.1	Beijing	2005
gi|189342797|gb|EU703707.1| Norovirus Hu/GII/Beijing/148/2007/CHN non-structural polyprotein gene, partial cds	EU703707.1	Beijing	2007
gi|189343305|gb|EU703749.1| Norovirus Hu/GII/Beijing/148/2007/CHN capsid protein gene, partial cds	EU703749.1	Beijing	2007
gi|189342701|gb|EU703659.1| Norovirus Hu/GII/Beijing/153/2005/CHN non-structural polyprotein gene, partial cds	EU703659.1	Beijing	2005
gi|189342799|gb|EU703708.1| Norovirus Hu/GII/Beijing/156/2007/CHN non-structural polyprotein gene, partial cds	EU703708.1	Beijing	2007
gi|189342801|gb|EU703709.1| Norovirus Hu/GII/Beijing/162/2007/CHN non-structural polyprotein gene, partial cds	EU703709.1	Beijing	2007
gi|189343307|gb|EU703750.1| Norovirus Hu/GII/Beijing/162/2007/CHN capsid protein gene, partial cds	EU703750.1	Beijing	2007
gi|189342667|gb|EU703642.1| Norovirus Hu/GII/Beijing/165/2004/CHN non-structural polyprotein gene, partial cds	EU703642.1	Beijing	2004
gi|189342703|gb|EU703660.1| Norovirus Hu/GII/Beijing/169/2005/CHN non-structural polyprotein gene, partial cds	EU703660.1	Beijing	2005
gi|189342669|gb|EU703643.1| Norovirus Hu/GII/Beijing/175/2004/CHN non-structural polyprotein gene, partial cds	EU703643.1	Beijing	2004
gi|189342671|gb|EU703644.1| Norovirus Hu/GII/Beijing/178/2004/CHN non-structural polyprotein gene, partial cds	EU703644.1	Beijing	2004
gi|189342705|gb|EU703661.1| Norovirus Hu/GII/Beijing/178/2005/CHN non-structural polyprotein gene, partial cds	EU703661.1	Beijing	2005
gi|189342643|gb|EU703631.1| Norovirus Hu/GII/Beijing/19/2004/CHN non-structural polyprotein gene, partial cds	EU703631.1	Beijing	2004
gi|189342707|gb|EU703662.1| Norovirus Hu/GII/Beijing/191/2005/CHN non-structural polyprotein gene, partial cds	EU703662.1	Beijing	2005
gi|189342803|gb|EU703710.1| Norovirus Hu/GII/Beijing/196/2007/CHN non-structural polyprotein gene, partial cds	EU703710.1	Beijing	2007
gi|189342709|gb|EU703663.1| Norovirus Hu/GII/Beijing/197/2005/CHN non-structural polyprotein gene, partial cds	EU703663.1	Beijing	2005
gi|189343273|gb|EU703733.1| Norovirus Hu/GII/Beijing/197/2005/CHN capsid protein gene, partial cds	EU703733.1	Beijing	2005
gi|189342805|gb|EU703711.1| Norovirus Hu/GII/Beijing/208/2006/CHN non-structural polyprotein gene, partial cds	EU703711.1	Beijing	2006
gi|189342711|gb|EU703664.1| Norovirus Hu/GII/Beijing/215/2005/CHN non-structural polyprotein gene, partial cds	EU703664.1	Beijing	2005
gi|189343275|gb|EU703734.1| Norovirus Hu/GII/Beijing/215/2005/CHN capsid protein gene, partial cds	EU703734.1	Beijing	2005
gi|189342713|gb|EU703665.1| Norovirus Hu/GII/Beijing/221/2005/CHN non-structural polyprotein gene, partial cds	EU703665.1	Beijing	2005
gi|194303513|gb|EU839584.1| Norovirus Hu/GII/Beijing/221/2005/CHN capsid protein gene, complete cds	EU839584.1	Beijing	2005
gi|189342715|gb|EU703666.1| Norovirus Hu/GII/Beijing/228/2005/CHN non-structural polyprotein gene, partial cds	EU703666.1	Beijing	2005
gi|189343277|gb|EU703735.1| Norovirus Hu/GII/Beijing/228/2005/CHN capsid protein gene, partial cds	EU703735.1	Beijing	2005
gi|189342717|gb|EU703667.1| Norovirus Hu/GII/Beijing/229/2005/CHN non-structural polyprotein gene, partial cds	EU703667.1	Beijing	2005
gi|189342807|gb|EU703712.1| Norovirus Hu/GII/Beijing/235/2006/CHN non-structural polyprotein gene, partial cds	EU703712.1	Beijing	2006
gi|189342809|gb|EU703713.1| Norovirus Hu/GII/Beijing/248/2006/CHN non-structural polyprotein gene, partial cds	EU703713.1	Beijing	2006
gi|189343279|gb|EU703736.1| Norovirus Hu/GII/Beijing/259/2005/CHN capsid protein gene, partial cds	EU703736.1	Beijing	2005
gi|189342767|gb|EU703692.1| Norovirus Hu/GII/Beijing/26/2006/CHN non-structural polyprotein gene, partial cds	EU703692.1	Beijing	2006
gi|189343295|gb|EU703744.1| Norovirus Hu/GII/Beijing/26/2006/CHN capsid protein gene, partial cds	EU703744.1	Beijing	2006
gi|189342811|gb|EU703714.1| Norovirus Hu/GII/Beijing/262/2007/CHN non-structural polyprotein gene, partial cds	EU703714.1	Beijing	2007
gi|189342813|gb|EU703715.1| Norovirus Hu/GII/Beijing/266/2006/CHN non-structural polyprotein gene, partial cds	EU703715.1	Beijing	2006
gi|189342645|gb|EU703632.1| Norovirus Hu/GII/Beijing/27/2004/CHN non-structural polyprotein gene, partial cds	EU703632.1	Beijing	2004
gi|189342815|gb|EU703716.1| Norovirus Hu/GII/Beijing/271/2007/CHN non-structural polyprotein gene, partial cds	EU703716.1	Beijing	2007
gi|189342719|gb|EU703668.1| Norovirus Hu/GII/Beijing/274/2005/CHN non-structural polyprotein gene, partial cds	EU703668.1	Beijing	2005
gi|194303515|gb|EU839585.1| Norovirus Hu/GII/Beijing/274/2005/CHN capsid protein gene, complete cds	EU839585.1	Beijing	2005
gi|189343281|gb|EU703737.1| Norovirus Hu/GII/Beijing/275/2005/CHN capsid protein gene, partial cds	EU703737.1	Beijing	2005
gi|189342721|gb|EU703669.1| Norovirus Hu/GII/Beijing/277/2005/CHN non-structural polyprotein gene, partial cds	EU703669.1	Beijing	2005
gi|189342723|gb|EU703670.1| Norovirus Hu/GII/Beijing/282/2005/CHN non-structural polyprotein gene, partial cds	EU703670.1	Beijing	2005
gi|189342761|gb|EU703689.1| Norovirus Hu/GII/Beijing/289/2005/CHN non-structural polyprotein gene, partial cds	EU703689.1	Beijing	2005
gi|189342817|gb|EU703717.1| Norovirus Hu/GII/Beijing/290/2007/CHN non-structural polyprotein gene, partial cds	EU703717.1	Beijing	2007
gi|189343309|gb|EU703751.1| Norovirus Hu/GII/Beijing/290/2007/CHN capsid protein gene, partial cds	EU703751.1	Beijing	2007
gi|189342819|gb|EU703718.1| Norovirus Hu/GII/Beijing/300/2007/CHN non-structural polyprotein gene, partial cds	EU703718.1	Beijing	2007
gi|189343311|gb|EU703752.1| Norovirus Hu/GII/Beijing/300/2007/CHN capsid protein gene, partial cds	EU703752.1	Beijing	2007
gi|189342821|gb|EU703719.1| Norovirus Hu/GII/Beijing/303/2007/CHN non-structural polyprotein gene, partial cds	EU703719.1	Beijing	2007
gi|189342733|gb|EU703675.1| Norovirus Hu/GII/Beijing/307/2005/CHN non-structural polyprotein gene, partial cds	EU703675.1	Beijing	2005
gi|189342735|gb|EU703676.1| Norovirus Hu/GII/Beijing/308/2005/CHN non-structural polyprotein gene, partial cds	EU703676.1	Beijing	2005
gi|189342823|gb|EU703720.1| Norovirus Hu/GII/Beijing/310/2007/CHN non-structural polyprotein gene, partial cds	EU703720.1	Beijing	2007
gi|189343313|gb|EU703753.1| Norovirus Hu/GII/Beijing/310/2007/CHN capsid protein gene, partial cds	EU703753.1	Beijing	2007
gi|189342825|gb|EU703721.1| Norovirus Hu/GII/Beijing/313/2007/CHN non-structural polyprotein gene, partial cds	EU703721.1	Beijing	2007
gi|189342827|gb|EU703722.1| Norovirus Hu/GII/Beijing/321/2007/CHN non-structural polyprotein gene, partial cds	EU703722.1	Beijing	2007
gi|189343315|gb|EU703754.1| Norovirus Hu/GII/Beijing/321/2007/CHN capsid protein gene, partial cds	EU703754.1	Beijing	2007
gi|194303531|gb|EU839593.1| Norovirus Hu/GII/Beijing/321/2007/CHN capsid protein gene, complete cds	EU839593.1	Beijing	2007
gi|189342829|gb|EU703723.1| Norovirus Hu/GII/Beijing/323/2007/CHN non-structural polyprotein gene, partial cds	EU703723.1	Beijing	2007
gi|189342769|gb|EU703693.1| Norovirus Hu/GII/Beijing/33/2006/CHN non-structural polyprotein gene, partial cds	EU703693.1	Beijing	2006
gi|189342831|gb|EU703724.1| Norovirus Hu/GII/Beijing/334/2007/CHN non-structural polyprotein gene, partial cds	EU703724.1	Beijing	2007
gi|189343317|gb|EU703755.1| Norovirus Hu/GII/Beijing/334/2007/CHN capsid protein gene, partial cds	EU703755.1	Beijing	2007
gi|189342771|gb|EU703694.1| Norovirus Hu/GII/Beijing/34/2006/CHN non-structural polyprotein gene, partial cds	EU703694.1	Beijing	2006
gi|194303523|gb|EU839589.1| Norovirus Hu/GII/Beijing/34/2006/CHN capsid protein gene, complete cds	EU839589.1	Beijing	2006
gi|189342833|gb|EU703725.1| Norovirus Hu/GII/Beijing/352/2007/CHN non-structural polyprotein gene, partial cds	EU703725.1	Beijing	2007
gi|189342835|gb|EU703726.1| Norovirus Hu/GII/Beijing/361/2007/CHN non-structural polyprotein gene, partial cds	EU703726.1	Beijing	2007
gi|189343319|gb|EU703756.1| Norovirus Hu/GII/Beijing/361/2007/CHN capsid protein gene, partial cds	EU703756.1	Beijing	2007
gi|194303533|gb|EU839594.1| Norovirus Hu/GII/Beijing/361/2007/CHN capsid protein gene, complete cds	EU839594.1	Beijing	2007
gi|189343321|gb|EU703757.1| Norovirus Hu/GII/Beijing/362/2007/CHN capsid protein gene, partial cds	EU703757.1	Beijing	2007
gi|194303535|gb|EU839595.1| Norovirus Hu/GII/Beijing/362/2007/CHN capsid protein gene, complete cds	EU839595.1	Beijing	2007
gi|189342837|gb|EU703727.1| Norovirus Hu/GII/Beijing/371/2007/CHN non-structural polyprotein gene, partial cds	EU703727.1	Beijing	2007
gi|189342839|gb|EU703728.1| Norovirus Hu/GII/Beijing/374/2007/CHN non-structural polyprotein gene, partial cds	EU703728.1	Beijing	2007
gi|189343323|gb|EU703758.1| Norovirus Hu/GII/Beijing/374/2007/CHN capsid protein gene, partial cds	EU703758.1	Beijing	2007
gi|189342751|gb|EU703684.1| Norovirus Hu/GII/Beijing/375/2005/CHN non-structural polyprotein gene, partial cds	EU703684.1	Beijing	2005
gi|189342841|gb|EU703729.1| Norovirus Hu/GII/Beijing/377/2007/CHN non-structural polyprotein gene, partial cds	EU703729.1	Beijing	2007
gi|189342773|gb|EU703695.1| Norovirus Hu/GII/Beijing/38/2006/CHN non-structural polyprotein gene, partial cds	EU703695.1	Beijing	2006
gi|189342649|gb|EU703633.1| Norovirus Hu/GII/Beijing/39/2004/CHN non-structural polyprotein gene, partial cds	EU703633.1	Beijing	2004
gi|194303509|gb|EU839582.1| Norovirus Hu/GII/Beijing/39/2004/CHN capsid protein gene, complete cds	EU839582.1	Beijing	2004
gi|189342725|gb|EU703671.1| Norovirus Hu/GII/Beijing/401/2005/CHN non-structural polyprotein gene, partial cds	EU703671.1	Beijing	2005
gi|189343283|gb|EU703738.1| Norovirus Hu/GII/Beijing/401/2005/CHN capsid protein gene, partial cds	EU703738.1	Beijing	2005
gi|189342729|gb|EU703673.1| Norovirus Hu/GII/Beijing/402/2005/CHN non-structural polyprotein gene, partial cds	EU703673.1	Beijing	2005
gi|189343285|gb|EU703739.1| Norovirus Hu/GII/Beijing/402/2005/CHN capsid protein gene, partial cds	EU703739.1	Beijing	2005
gi|189342737|gb|EU703677.1| Norovirus Hu/GII/Beijing/430/2005/CHN non-structural polyprotein gene, partial cds	EU703677.1	Beijing	2005
gi|189342747|gb|EU703682.1| Norovirus Hu/GII/Beijing/439/2005/CHN non-structural polyprotein gene, partial cds	EU703682.1	Beijing	2005
gi|189342651|gb|EU703634.1| Norovirus Hu/GII/Beijing/45/2004/CHN non-structural polyprotein gene, partial cds	EU703634.1	Beijing	2004
gi|189342679|gb|EU703648.1| Norovirus Hu/GII/Beijing/45/2005/CHN non-structural polyprotein gene, partial cds	EU703648.1	Beijing	2005
gi|189342757|gb|EU703687.1| Norovirus Hu/GII/Beijing/455/2005/CHN non-structural polyprotein gene, partial cds	EU703687.1	Beijing	2005
gi|189343287|gb|EU703740.1| Norovirus Hu/GII/Beijing/455/2005/CHN capsid protein gene, partial cds	EU703740.1	Beijing	2005
gi|189342681|gb|EU703649.1| Norovirus Hu/GII/Beijing/46/2005/CHN non-structural polyprotein gene, partial cds	EU703649.1	Beijing	2005
gi|189343269|gb|EU703731.1| Norovirus Hu/GII/Beijing/46/2005/CHN capsid protein gene, partial cds	EU703731.1	Beijing	2005
gi|189342759|gb|EU703688.1| Norovirus Hu/GII/Beijing/466/2005/CHN non-structural polyprotein gene, partial cds	EU703688.1	Beijing	2005
gi|189342727|gb|EU703672.1| Norovirus Hu/GII/Beijing/479/2005/CHN non-structural polyprotein gene, partial cds	EU703672.1	Beijing	2005
gi|189342683|gb|EU703650.1| Norovirus Hu/GII/Beijing/48/2005/CHN non-structural polyprotein gene, partial cds	EU703650.1	Beijing	2005
gi|189343271|gb|EU703732.1| Norovirus Hu/GII/Beijing/48/2005/CHN capsid protein gene, partial cds	EU703732.1	Beijing	2005
gi|189342775|gb|EU703696.1| Norovirus Hu/GII/Beijing/48/2007/CHN non-structural polyprotein gene, partial cds	EU703696.1	Beijing	2007
gi|189343297|gb|EU703745.1| Norovirus Hu/GII/Beijing/48/2007/CHN capsid protein gene, partial cds	EU703745.1	Beijing	2007
gi|189342731|gb|EU703674.1| Norovirus Hu/GII/Beijing/484/2005/CHN non-structural polyprotein gene, partial cds	EU703674.1	Beijing	2005
gi|189343289|gb|EU703741.1| Norovirus Hu/GII/Beijing/484/2005/CHN capsid protein gene, partial cds	EU703741.1	Beijing	2005
gi|194303517|gb|EU839586.1| Norovirus Hu/GII/Beijing/484/2005/CHN capsid protein gene, complete cds	EU839586.1	Beijing	2005
gi|189342777|gb|EU703697.1| Norovirus Hu/GII/Beijing/49/2007/CHN non-structural polyprotein gene, partial cds	EU703697.1	Beijing	2007
gi|189342739|gb|EU703678.1| Norovirus Hu/GII/Beijing/492/2005/CHN non-structural polyprotein gene, partial cds	EU703678.1	Beijing	2005
gi|189343291|gb|EU703742.1| Norovirus Hu/GII/Beijing/492/2005/CHN capsid protein gene, partial cds	EU703742.1	Beijing	2005
gi|189342741|gb|EU703679.1| Norovirus Hu/GII/Beijing/493/2005/CHN non-structural polyprotein gene, partial cds	EU703679.1	Beijing	2005
gi|189343293|gb|EU703743.1| Norovirus Hu/GII/Beijing/493/2005/CHN capsid protein gene, partial cds	EU703743.1	Beijing	2005
gi|194303519|gb|EU839587.1| Norovirus Hu/GII/Beijing/493/2005/CHN capsid protein gene, complete cds	EU839587.1	Beijing	2005
gi|189342743|gb|EU703680.1| Norovirus Hu/GII/Beijing/495/2005/CHN non-structural polyprotein gene, partial cds	EU703680.1	Beijing	2005
gi|189342745|gb|EU703681.1| Norovirus Hu/GII/Beijing/496/2005/CHN non-structural polyprotein gene, partial cds	EU703681.1	Beijing	2005
gi|189342749|gb|EU703683.1| Norovirus Hu/GII/Beijing/498/2005/CHN non-structural polyprotein gene, partial cds	EU703683.1	Beijing	2005
gi|189342753|gb|EU703685.1| Norovirus Hu/GII/Beijing/509/2005/CHN non-structural polyprotein gene, partial cds	EU703685.1	Beijing	2005
gi|189342755|gb|EU703686.1| Norovirus Hu/GII/Beijing/518/2005/CHN non-structural polyprotein gene, partial cds	EU703686.1	Beijing	2005
gi|189342653|gb|EU703635.1| Norovirus Hu/GII/Beijing/55/2004/CHN non-structural polyprotein gene, partial cds	EU703635.1	Beijing	2004
gi|189342685|gb|EU703651.1| Norovirus Hu/GII/Beijing/57/2005/CHN non-structural polyprotein gene, partial cds	EU703651.1	Beijing	2005
gi|189342779|gb|EU703698.1| Norovirus Hu/GII/Beijing/63/2007/CHN non-structural polyprotein gene, partial cds	EU703698.1	Beijing	2007
gi|189342687|gb|EU703652.1| Norovirus Hu/GII/Beijing/66/2005/CHN non-structural polyprotein gene, partial cds	EU703652.1	Beijing	2005
gi|189342781|gb|EU703699.1| Norovirus Hu/GII/Beijing/71/2007/CHN non-structural polyprotein gene, partial cds	EU703699.1	Beijing	2007
gi|189342655|gb|EU703636.1| Norovirus Hu/GII/Beijing/74/2004/CHN non-structural polyprotein gene, partial cds	EU703636.1	Beijing	2004
gi|189342783|gb|EU703700.1| Norovirus Hu/GII/Beijing/74/2007/CHN non-structural polyprotein gene, partial cds	EU703700.1	Beijing	2007
gi|189343299|gb|EU703746.1| Norovirus Hu/GII/Beijing/74/2007/CHN capsid protein gene, partial cds	EU703746.1	Beijing	2007
gi|189342657|gb|EU703637.1| Norovirus Hu/GII/Beijing/79/2004/CHN non-structural polyprotein gene, partial cds	EU703637.1	Beijing	2004
gi|194303511|gb|EU839583.1| Norovirus Hu/GII/Beijing/79/2004/CHN capsid protein gene, complete cds	EU839583.1	Beijing	2004
gi|189342659|gb|EU703638.1| Norovirus Hu/GII/Beijing/82/2004/CHN non-structural polyprotein gene, partial cds	EU703638.1	Beijing	2004
gi|189342661|gb|EU703639.1| Norovirus Hu/GII/Beijing/88/2004/CHN non-structural polyprotein gene, partial cds	EU703639.1	Beijing	2004
gi|189342663|gb|EU703640.1| Norovirus Hu/GII/Beijing/90/2004/CHN non-structural polyprotein gene, partial cds	EU703640.1	Beijing	2004
gi|189342689|gb|EU703653.1| Norovirus Hu/GII/Beijing/95/2005/CHN non-structural polyprotein gene, partial cds	EU703653.1	Beijing	2005
gi|189342785|gb|EU703701.1| Norovirus Hu/GII/Beijing/96/2007/CHN non-structural polyprotein gene, partial cds	EU703701.1	Beijing	2007
gi|189343301|gb|EU703747.1| Norovirus Hu/GII/Beijing/96/2007/CHN capsid protein gene, partial cds	EU703747.1	Beijing	2007
gi|194303507|gb|EU839581.1| Norovirus Hu/GII/Beijing/30/2004/CHN capsid protein gene, complete cds	EU839581.1	Beijing	2004
gi|194303521|gb|EU839588.1| Norovirus Hu/GII/Beijing/07/2006/CHN capsid protein gene, complete cds	EU839588.1	Beijing	2006
gi|194395457|gb|EU850823.1| Norovirus Hu/Beijing/06/2005/CHN capsid protein (VP1) gene, complete cds	EU850823.1	Beijing	2005
gi|194395461|gb|EU850825.1| Norovirus Hu/Beijing/148/2005/CHN capsid protein (VP1) gene, complete cds	EU850825.1	Beijing	2005
gi|194395463|gb|EU850826.1| Norovirus Hu/Beijing/169/2005/CHN capsid protein (VP1) gene, complete cds	EU850826.1	Beijing	2005
gi|194395465|gb|EU850827.1| Norovirus Hu/Beijing/375/2005/CHN capsid protein (VP1) gene, complete cds	EU850827.1	Beijing	2005
gi|194395459|gb|EU850824.1| Norovirus Hu/Beijing/48/2005/CHN capsid protein (VP1) gene, complete cds	EU850824.1	Beijing	2005
gi|257043243|gb|GQ380642.1| Norovirus Hu/GI.1/Beijing/45/2007 capsid protein gene, partial cds	GQ380642.1	Beijing	2007
gi|257043245|gb|GQ380643.1| Norovirus Hu/GI/Beijing/50/2007 capsid protein gene, partial cds	GQ380643.1	Beijing	2007
gi|257043247|gb|GQ380644.1| Norovirus Hu/GI/Beijing/60/2007 capsid protein gene, partial cds	GQ380644.1	Beijing	2007
gi|257043261|gb|GQ380652.1| Norovirus Hu/GII/Beijing/352/2008 capsid protein gene, partial cds	GQ380652.1	Beijing	2008
gi|257043263|gb|GQ380653.1| Norovirus Hu/GII/Beijing/357/2008 capsid protein gene, partial cds	GQ380653.1	Beijing	2008
gi|257043265|gb|GQ380654.1| Norovirus Hu/GII/Beijing/398/2008 capsid protein gene, partial cds	GQ380654.1	Beijing	2008
gi|257043267|gb|GQ380655.1| Norovirus Hu/GII/Beijing/589/2008 capsid protein gene, partial cds	GQ380655.1	Beijing	2008
gi|257043259|gb|GQ380651.1| Norovirus Hu/GII/Beijing/275/2007 capsid protein gene, partial cds	GQ380651.1	Beijing	2007
gi|262342488|gb|GQ856430.1| Norovirus Hu/55131/Beijing/2008/CHN RNA-dependent RNA polymerase gene, partial cds	GQ856430.1	Beijing	2008
gi|262342512|gb|GQ856442.1| Norovirus Hu/55166/Beijing/2008/CHN RNA-dependent RNA polymerase gene, partial cds	GQ856442.1	Beijing	2008
gi|262342514|gb|GQ856443.1| Norovirus Hu/53677/Beijing/2007/CHN RNA-dependent RNA polymerase gene, partial cds	GQ856443.1	Beijing	2007
gi|262342516|gb|GQ856444.1| Norovirus Hu/54139/Beijing/2007/CHN RNA-dependent RNA polymerase gene, partial cds	GQ856444.1	Beijing	2007
gi|316991850|gb|HM991411.1| Norovirus Hu/PKUPH-10/Beijing/2007/CHN capsid protein gene, partial cds	HM991411.1	Beijing	2007
gi|316991928|gb|HM991363.1| Norovirus Hu/PKUPH-10/Beijing/2007/CHN RNA-dependent RNA polymerase gene, partial cds	HM991363.1	Beijing	2007
gi|316991852|gb|HM991412.1| Norovirus Hu/PKUPH-13/Beijing/2007/CHN capsid protein gene, partial cds	HM991412.1	Beijing	2007
gi|316991930|gb|HM991364.1| Norovirus Hu/PKUPH-13/Beijing/2007/CHN RNA-dependent RNA polymerase gene, partial cds	HM991364.1	Beijing	2007
gi|316991854|gb|HM991413.1| Norovirus Hu/PKUPH-14/Beijing/2007/CHN capsid protein gene, partial cds	HM991413.1	Beijing	2007
gi|316991932|gb|HM991365.1| Norovirus Hu/PKUPH-14/Beijing/2007/CHN RNA-dependent RNA polymerase gene, partial cds	HM991365.1	Beijing	2007
gi|316991868|gb|HM991420.1| Norovirus Hu/PKUPH-140/Beijing/2007/CHN capsid protein gene, partial cds	HM991420.1	Beijing	2007
gi|316991956|gb|HM991377.1| Norovirus Hu/PKUPH-140/Beijing/2007/CHN RNA-dependent RNA polymerase gene, partial cds	HM991377.1	Beijing	2007
gi|316991870|gb|HM991421.1| Norovirus Hu/PKUPH-150/Beijing/2007/CHN capsid protein gene, partial cds	HM991421.1	Beijing	2007
gi|316991958|gb|HM991378.1| Norovirus Hu/PKUPH-150/Beijing/2007/CHN RNA-dependent RNA polymerase gene, partial cds	HM991378.1	Beijing	2007
gi|316991872|gb|HM991422.1| Norovirus Hu/PKUPH-153/Beijing/2007/CHN capsid protein gene, partial cds	HM991422.1	Beijing	2007
gi|316991960|gb|HM991379.1| Norovirus Hu/PKUPH-153/Beijing/2007/CHN RNA-dependent RNA polymerase gene, partial cds	HM991379.1	Beijing	2007
gi|316991874|gb|HM991423.1| Norovirus Hu/PKUPH-154/Beijing/2007/CHN capsid protein gene, partial cds	HM991423.1	Beijing	2007
gi|316991962|gb|HM991380.1| Norovirus Hu/PKUPH-154/Beijing/2007/CHN RNA-dependent RNA polymerase gene, partial cds	HM991380.1	Beijing	2007
gi|316991876|gb|HM991424.1| Norovirus Hu/PKUPH-158/Beijing/2007/CHN capsid protein gene, partial cds	HM991424.1	Beijing	2007
gi|316991964|gb|HM991381.1| Norovirus Hu/PKUPH-158/Beijing/2007/CHN RNA-dependent RNA polymerase gene, partial cds	HM991381.1	Beijing	2007
gi|316991934|gb|HM991366.1| Norovirus Hu/PKUPH-16/Beijing/2007/CHN RNA-dependent RNA polymerase gene, partial cds	HM991366.1	Beijing	2007
gi|316991878|gb|HM991425.1| Norovirus Hu/PKUPH-164/Beijing/2007/CHN capsid protein gene, partial cds	HM991425.1	Beijing	2007
gi|316991966|gb|HM991382.1| Norovirus Hu/PKUPH-164/Beijing/2007/CHN RNA-dependent RNA polymerase gene, partial cds	HM991382.1	Beijing	2007
gi|316991880|gb|HM991426.1| Norovirus Hu/PKUPH-165/Beijing/2007/CHN capsid protein gene, partial cds	HM991426.1	Beijing	2007
gi|316991968|gb|HM991383.1| Norovirus Hu/PKUPH-165/Beijing/2007/CHN RNA-dependent RNA polymerase gene, partial cds	HM991383.1	Beijing	2007
gi|316991882|gb|HM991427.1| Norovirus Hu/PKUPH-167/Beijing/2007/CHN capsid protein gene, partial cds	HM991427.1	Beijing	2007
gi|316991970|gb|HM991384.1| Norovirus Hu/PKUPH-167/Beijing/2007/CHN RNA-dependent RNA polymerase gene, partial cds	HM991384.1	Beijing	2007
gi|316991884|gb|HM991428.1| Norovirus Hu/PKUPH-171/Beijing/2007/CHN capsid protein gene, partial cds	HM991428.1	Beijing	2007
gi|316991972|gb|HM991385.1| Norovirus Hu/PKUPH-171/Beijing/2007/CHN RNA-dependent RNA polymerase gene, partial cds	HM991385.1	Beijing	2007
gi|316991886|gb|HM991429.1| Norovirus Hu/PKUPH-174/Beijing/2007/CHN capsid protein gene, partial cds	HM991429.1	Beijing	2007
gi|316991974|gb|HM991386.1| Norovirus Hu/PKUPH-174/Beijing/2007/CHN RNA-dependent RNA polymerase gene, partial cds	HM991386.1	Beijing	2007
gi|316991890|gb|HM991431.1| Norovirus Hu/PKUPH-176/Beijing/2007/CHN capsid protein gene, partial cds	HM991431.1	Beijing	2007
gi|316991976|gb|HM991387.1| Norovirus Hu/PKUPH-176/Beijing/2007/CHN RNA-dependent RNA polymerase gene, partial cds	HM991387.1	Beijing	2007
gi|316991888|gb|HM991430.1| Norovirus Hu/PKUPH-180/Beijing/2008/CHN capsid protein gene, partial cds	HM991430.1	Beijing	2008
gi|316991978|gb|HM991388.1| Norovirus Hu/PKUPH-180/Beijing/2008/CHN RNA-dependent RNA polymerase gene, partial cds	HM991388.1	Beijing	2008
gi|316991980|gb|HM991389.1| Norovirus Hu/PKUPH-181/Beijing/2008/CHN RNA-dependent RNA polymerase gene, partial cds	HM991389.1	Beijing	2008
gi|316991892|gb|HM991432.1| Norovirus Hu/PKUPH-183/Beijing/2008/CHN capsid protein gene, partial cds	HM991432.1	Beijing	2008
gi|316991982|gb|HM991390.1| Norovirus Hu/PKUPH-183/Beijing/2008/CHN RNA-dependent RNA polymerase gene, partial cds	HM991390.1	Beijing	2008
gi|316991984|gb|HM991391.1| Norovirus Hu/PKUPH-186/Beijing/2008/CHN RNA-dependent RNA polymerase gene, partial cds	HM991391.1	Beijing	2008
gi|316991894|gb|HM991433.1| Norovirus Hu/PKUPH-187/Beijing/2008/CHN capsid protein gene, partial cds	HM991433.1	Beijing	2008
gi|316991986|gb|HM991392.1| Norovirus Hu/PKUPH-187/Beijing/2008/CHN RNA-dependent RNA polymerase gene, partial cds	HM991392.1	Beijing	2008
gi|316991896|gb|HM991434.1| Norovirus Hu/PKUPH-190/Beijing/2008/CHN capsid protein gene, partial cds	HM991434.1	Beijing	2008
gi|316991988|gb|HM991393.1| Norovirus Hu/PKUPH-190/Beijing/2008/CHN RNA-dependent RNA polymerase gene, partial cds	HM991393.1	Beijing	2008
gi|316991898|gb|HM991435.1| Norovirus Hu/PKUPH-198/Beijing/2008/CHN capsid protein gene, partial cds	HM991435.1	Beijing	2008
gi|316991990|gb|HM991394.1| Norovirus Hu/PKUPH-198/Beijing/2008/CHN RNA-dependent RNA polymerase gene, partial cds	HM991394.1	Beijing	2008
gi|316991900|gb|HM991436.1| Norovirus Hu/PKUPH-204/Beijing/2008/CHN capsid protein gene, partial cds	HM991436.1	Beijing	2008
gi|316991992|gb|HM991395.1| Norovirus Hu/PKUPH-204/Beijing/2008/CHN RNA-dependent RNA polymerase gene, partial cds	HM991395.1	Beijing	2008
gi|316991902|gb|HM991437.1| Norovirus Hu/PKUPH-205/Beijing/2008/CHN capsid protein gene, partial cds	HM991437.1	Beijing	2008
gi|316991994|gb|HM991396.1| Norovirus Hu/PKUPH-205/Beijing/2008/CHN RNA-dependent RNA polymerase gene, partial cds	HM991396.1	Beijing	2008
gi|316991996|gb|HM991397.1| Norovirus Hu/PKUPH-210/Beijing/2008/CHN RNA-dependent RNA polymerase gene, partial cds	HM991397.1	Beijing	2008
gi|316991904|gb|HM991438.1| Norovirus Hu/PKUPH-219/Beijing/2008/CHN capsid protein gene, partial cds	HM991438.1	Beijing	2008
gi|316991998|gb|HM991398.1| Norovirus Hu/PKUPH-219/Beijing/2008/CHN RNA-dependent RNA polymerase gene, partial cds	HM991398.1	Beijing	2008
gi|316991906|gb|HM991439.1| Norovirus Hu/PKUPH-223/Beijing/2008/CHN capsid protein gene, partial cds	HM991439.1	Beijing	2008
gi|316992000|gb|HM991399.1| Norovirus Hu/PKUPH-223/Beijing/2008/CHN RNA-dependent RNA polymerase gene, partial cds	HM991399.1	Beijing	2008
gi|316991908|gb|HM991440.1| Norovirus Hu/PKUPH-233/Beijing/2008/CHN capsid protein gene, partial cds	HM991440.1	Beijing	2008
gi|316992002|gb|HM991400.1| Norovirus Hu/PKUPH-233/Beijing/2008/CHN RNA-dependent RNA polymerase gene, partial cds	HM991400.1	Beijing	2008
gi|316991910|gb|HM991441.1| Norovirus Hu/PKUPH-234/Beijing/2008/CHN capsid protein gene, partial cds	HM991441.1	Beijing	2008
gi|316992004|gb|HM991401.1| Norovirus Hu/PKUPH-234/Beijing/2008/CHN RNA-dependent RNA polymerase gene, partial cds	HM991401.1	Beijing	2008
gi|316991912|gb|HM991442.1| Norovirus Hu/PKUPH-240/Beijing/2008/CHN capsid protein gene, partial cds	HM991442.1	Beijing	2008
gi|316992006|gb|HM991402.1| Norovirus Hu/PKUPH-240/Beijing/2008/CHN RNA-dependent RNA polymerase gene, partial cds	HM991402.1	Beijing	2008
gi|316991914|gb|HM991443.1| Norovirus Hu/PKUPH-263/Beijing/2008/CHN capsid protein gene, partial cds	HM991443.1	Beijing	2008
gi|316992008|gb|HM991403.1| Norovirus Hu/PKUPH-263/Beijing/2008/CHN RNA-dependent RNA polymerase gene, partial cds	HM991403.1	Beijing	2008
gi|316991916|gb|HM991444.1| Norovirus Hu/PKUPH-272/Beijing/2008/CHN capsid protein gene, partial cds	HM991444.1	Beijing	2008
gi|316992010|gb|HM991404.1| Norovirus Hu/PKUPH-272/Beijing/2008/CHN RNA-dependent RNA polymerase gene, partial cds	HM991404.1	Beijing	2008
gi|316992012|gb|HM991405.1| Norovirus Hu/PKUPH-295/Beijing/2007/CHN RNA-dependent RNA polymerase gene, partial cds	HM991405.1	Beijing	2007
gi|316991918|gb|HM991445.1| Norovirus Hu/PKUPH-297/Beijing/2008/CHN capsid protein gene, partial cds	HM991445.1	Beijing	2008
gi|316992014|gb|HM991406.1| Norovirus Hu/PKUPH-297/Beijing/2008/CHN RNA-dependent RNA polymerase gene, partial cds	HM991406.1	Beijing	2008
gi|316991920|gb|HM991446.1| Norovirus Hu/PKUPH-330/Beijing/2008/CHN capsid protein gene, partial cds	HM991446.1	Beijing	2008
gi|316992016|gb|HM991407.1| Norovirus Hu/PKUPH-330/Beijing/2008/CHN RNA-dependent RNA polymerase gene, partial cds	HM991407.1	Beijing	2008
gi|316991856|gb|HM991414.1| Norovirus Hu/PKUPH-34/Beijing/2007/CHN capsid protein gene, partial cds	HM991414.1	Beijing	2007
gi|316991936|gb|HM991367.1| Norovirus Hu/PKUPH-34/Beijing/2007/CHN RNA-dependent RNA polymerase gene, partial cds	HM991367.1	Beijing	2007
gi|316991922|gb|HM991447.1| Norovirus Hu/PKUPH-376/Beijing/2008/CHN capsid protein gene, partial cds	HM991447.1	Beijing	2008
gi|316992018|gb|HM991408.1| Norovirus Hu/PKUPH-376/Beijing/2008/CHN RNA-dependent RNA polymerase gene, partial cds	HM991408.1	Beijing	2008
gi|316991924|gb|HM991448.1| Norovirus Hu/PKUPH-411/Beijing/2008/CHN capsid protein gene, partial cds	HM991448.1	Beijing	2008
gi|316992020|gb|HM991409.1| Norovirus Hu/PKUPH-411/Beijing/2008/CHN RNA-dependent RNA polymerase gene, partial cds	HM991409.1	Beijing	2008
gi|316991858|gb|HM991415.1| Norovirus Hu/PKUPH-51/Beijing/2007/CHN capsid protein gene, partial cds	HM991415.1	Beijing	2007
gi|316991938|gb|HM991368.1| Norovirus Hu/PKUPH-51/Beijing/2007/CHN RNA-dependent RNA polymerase gene, partial cds	HM991368.1	Beijing	2007
gi|316991940|gb|HM991369.1| Norovirus Hu/PKUPH-52/Beijing/2007/CHN RNA-dependent RNA polymerase gene, partial cds	HM991369.1	Beijing	2007
gi|316991848|gb|HM991410.1| Norovirus Hu/PKUPH-6/Beijing/2007/CHN capsid protein gene, partial cds	HM991410.1	Beijing	2007
gi|316991926|gb|HM991362.1| Norovirus Hu/PKUPH-6/Beijing/2007/CHN RNA-dependent RNA polymerase gene, partial cds	HM991362.1	Beijing	2007
gi|316991942|gb|HM991370.1| Norovirus Hu/PKUPH-60/Beijing/2007/CHN RNA-dependent RNA polymerase gene, partial cds	HM991370.1	Beijing	2007
gi|316991860|gb|HM991416.1| Norovirus Hu/PKUPH-60/Beijing/2008/CHN capsid protein gene, partial cds	HM991416.1	Beijing	2008
gi|316991944|gb|HM991371.1| Norovirus Hu/PKUPH-67/Beijing/2007/CHN RNA-dependent RNA polymerase gene, partial cds	HM991371.1	Beijing	2007
gi|316991946|gb|HM991372.1| Norovirus Hu/PKUPH-68/Beijing/2007/CHN RNA-dependent RNA polymerase gene, partial cds	HM991372.1	Beijing	2007
gi|316991948|gb|HM991373.1| Norovirus Hu/PKUPH-73/Beijing/2007/CHN RNA-dependent RNA polymerase gene, partial cds	HM991373.1	Beijing	2007
gi|316991862|gb|HM991417.1| Norovirus Hu/PKUPH-87/Beijing/2007/CHN capsid protein gene, partial cds	HM991417.1	Beijing	2007
gi|316991950|gb|HM991374.1| Norovirus Hu/PKUPH-87/Beijing/2007/CHN RNA-dependent RNA polymerase gene, partial cds	HM991374.1	Beijing	2007
gi|316991864|gb|HM991418.1| Norovirus Hu/PKUPH-88/Beijing/2007/CHN capsid protein gene, partial cds	HM991418.1	Beijing	2007
gi|316991952|gb|HM991375.1| Norovirus Hu/PKUPH-88/Beijing/2007/CHN RNA-dependent RNA polymerase gene, partial cds	HM991375.1	Beijing	2007
gi|316991866|gb|HM991419.1| Norovirus Hu/PKUPH-94/Beijing/2007/CHN capsid protein gene, partial cds	HM991419.1	Beijing	2007
gi|316991954|gb|HM991376.1| Norovirus Hu/PKUPH-94/Beijing/2007/CHN RNA-dependent RNA polymerase gene, partial cds	HM991376.1	Beijing	2007
gi|333463971|gb|HQ609493.1| Norovirus Hu/PKUPH-16/Beijing/2007 VP1 gene, partial cds	HQ609493.1	Beijing	2007
gi|333463977|gb|HQ609496.1| Norovirus Hu/PKUPH-181/Beijing/2008 VP1 gene, partial cds	HQ609496.1	Beijing	2008
gi|333463975|gb|HQ609495.1| Norovirus Hu/PKUPH-186/Beijing/2008 VP1 gene, partial cds	HQ609495.1	Beijing	2008
gi|333463979|gb|HQ609497.1| Norovirus Hu/PKUPH-210/Beijing/2008 VP1 gene, partial cds	HQ609497.1	Beijing	2008
gi|333463981|gb|HQ609498.1| Norovirus Hu/PKUPH-295/Beijing/2007 VP1 gene, partial cds	HQ609498.1	Beijing	2007
gi|333463973|gb|HQ609494.1| Norovirus Hu/PKUPH-67/Beijing/2007 VP1 gene, partial cds	HQ609494.1	Beijing	2007
gi|392584167|gb|JQ889812.1| Norovirus Hu/GII.g-GII.12/F106/Beijing/2009 RNA-dependent RNA polymerase and capsid protein genes, partial cds	JQ889812.1	Beijing	2009
gi|392584174|gb|JQ889815.1| Norovirus Hu/GII.g-GII.12/F128/Beijing/2009 RNA-dependent RNA polymerase and capsid protein genes, partial cds	JQ889815.1	Beijing	2009
gi|392584171|gb|JQ889814.1| Norovirus Hu/GII.g-GII.12/F158/Beijing/2009 RNA-dependent RNA polymerase and capsid protein genes, partial cds	JQ889814.1	Beijing	2009
gi|392584180|gb|JQ889817.1| Norovirus Hu/GII/L53/Beijing/2011 RNA-dependent RNA polymerase and capsid protein genes, partial cds	JQ889817.1	Beijing	2011
gi|392584177|gb|JQ889816.1| Norovirus Hu/GII/L18/Beijing/2011 RNA-dependent RNA polymerase and capsid protein genes, partial cds	JQ889816.1	Beijing	2011
gi|392495357|gb|JQ899442.1| Norovirus Hu/GII.g-GII.12/F278/Beijing/2010 RNA-dependent RNA polymerase and capsid protein genes, partial cds	JQ899442.1	Beijing	2010
gi|512126203|gb|KC752568.1| Norovirus Hu/GI/56330/Beijing/09/2008/CHN capsid protein gene, partial cds	KC752568.1	Beijing	2008
gi|512126205|gb|KC752569.1| Norovirus Hu/GI/56408/Beijing/10/2008/CHN capsid protein gene, partial cds	KC752569.1	Beijing	2008
gi|512126207|gb|KC752570.1| Norovirus Hu/GI/56450/Beijing/10/2008/CHN capsid protein gene, partial cds	KC752570.1	Beijing	2008
gi|512126209|gb|KC752571.1| Norovirus Hu/GI/57397/Beijing/11/2008/CHN capsid protein gene, partial cds	KC752571.1	Beijing	2008
gi|512126211|gb|KC752572.1| Norovirus Hu/GI/57398/Beijing/11/2008/CHN capsid protein gene, partial cds	KC752572.1	Beijing	2008
gi|512126213|gb|KC752573.1| Norovirus Hu/GI/57404/Beijing/11/2008/CHN capsid protein gene, partial cds	KC752573.1	Beijing	2008
gi|512126195|gb|KC752564.1| Norovirus Hu/GI/57405-1/Beijing/11/2008/CHN capsid protein gene, partial cds	KC752564.1	Beijing	2008
gi|512126215|gb|KC752574.1| Norovirus Hu/GI/57466/Beijing/03/2009/CHN capsid protein gene, partial cds	KC752574.1	Beijing	2009
gi|512126217|gb|KC752575.1| Norovirus Hu/GI/57467/Beijing/03/2009/CHN capsid protein gene, partial cds	KC752575.1	Beijing	2009
gi|512126219|gb|KC752576.1| Norovirus Hu/GI/57468/Beijing/03/2009/CHN capsid protein gene, partial cds	KC752576.1	Beijing	2009
gi|512126221|gb|KC752577.1| Norovirus Hu/GI/57471/Beijing/03/2009/CHN capsid protein gene, partial cds	KC752577.1	Beijing	2009
gi|512126223|gb|KC752578.1| Norovirus Hu/GI/57477/Beijing/04/2009/CHN capsid protein gene, partial cds	KC752578.1	Beijing	2009
gi|512126225|gb|KC752579.1| Norovirus Hu/GI/57478/Beijing/04/2009/CHN capsid protein gene, partial cds	KC752579.1	Beijing	2009
gi|512126227|gb|KC752580.1| Norovirus Hu/GI/57479/Beijing/04/2009/CHN capsid protein gene, partial cds	KC752580.1	Beijing	2009
gi|512126229|gb|KC752581.1| Norovirus Hu/GI/57486/Beijing/04/2009/CHN capsid protein gene, partial cds	KC752581.1	Beijing	2009
gi|512126231|gb|KC752582.1| Norovirus Hu/GI/57492/Beijing/04/2009/CHN capsid protein gene, partial cds	KC752582.1	Beijing	2009
gi|512126241|gb|KC752587.1| Norovirus Hu/GI/57508/Beijing/04/2009/CHN capsid protein gene, partial cds	KC752587.1	Beijing	2009
gi|512126243|gb|KC752588.1| Norovirus Hu/GI/57515/Beijing/05/2009/CHN capsid protein gene, partial cds	KC752588.1	Beijing	2009
gi|512126233|gb|KC752583.1| Norovirus Hu/GI/57534/Beijing/05/2009/CHN capsid protein gene, partial cds	KC752583.1	Beijing	2009
gi|512126235|gb|KC752584.1| Norovirus Hu/GI/57536/Beijing/05/2009/CHN capsid protein gene, partial cds	KC752584.1	Beijing	2009
gi|512126197|gb|KC752565.1| Norovirus Hu/GI/57561-1/Beijing/02/2009/CHN capsid protein gene, partial cds	KC752565.1	Beijing	2009
gi|512126199|gb|KC752566.1| Norovirus Hu/GI/57565-1/Beijing/02/2009/CHN capsid protein gene, partial cds	KC752566.1	Beijing	2009
gi|512126201|gb|KC752567.1| Norovirus Hu/GI/57580-1/Beijing/03/2009/CHN capsid protein gene, partial cds	KC752567.1	Beijing	2009
gi|512126237|gb|KC752585.1| Norovirus Hu/GI/57582/Beijing/04/2009/CHN capsid protein gene, partial cds	KC752585.1	Beijing	2009
gi|512126239|gb|KC752586.1| Norovirus Hu/GI/57584/Beijing/04/2009/CHN capsid protein gene, partial cds	KC752586.1	Beijing	2009
gi|512126245|gb|KC752589.1| Norovirus Hu/GI/58417/Beijing/06/2009/CHN capsid protein gene, partial cds	KC752589.1	Beijing	2009
gi|512126249|gb|KC752591.1| Norovirus Hu/GI/58420/Beijing/06/2009/CHN capsid protein gene, partial cds	KC752591.1	Beijing	2009
gi|512126247|gb|KC752590.1| Norovirus Hu/GI/58435/Beijing/06/2009/CHN capsid protein gene, partial cds	KC752590.1	Beijing	2009
gi|512126057|gb|KC752495.1| Norovirus Hu/GII/56449/Beijing/10/2008/CHN capsid protein gene, partial cds	KC752495.1	Beijing	2008
gi|512126059|gb|KC752496.1| Norovirus Hu/GII/56452/Beijing/10/2008/CHN capsid protein gene, partial cds	KC752496.1	Beijing	2008
gi|512126061|gb|KC752497.1| Norovirus Hu/GII/56453/Beijing/10/2008/CHN capsid protein gene, partial cds	KC752497.1	Beijing	2008
gi|512126063|gb|KC752498.1| Norovirus Hu/GII/56455/Beijing/10/2008/CHN capsid protein gene, partial cds	KC752498.1	Beijing	2008
gi|512126065|gb|KC752499.1| Norovirus Hu/GII/56458/Beijing/10/2008/CHN capsid protein gene, partial cds	KC752499.1	Beijing	2008
gi|512126067|gb|KC752500.1| Norovirus Hu/GII/56459/Beijing/10/2008/CHN capsid protein gene, partial cds	KC752500.1	Beijing	2008
gi|512126069|gb|KC752501.1| Norovirus Hu/GII/56463/Beijing/10/2008/CHN capsid protein gene, partial cds	KC752501.1	Beijing	2008
gi|512126071|gb|KC752502.1| Norovirus Hu/GII/56464/Beijing/10/2008/CHN capsid protein gene, partial cds	KC752502.1	Beijing	2008
gi|512126073|gb|KC752503.1| Norovirus Hu/GII/56468/Beijing/10/2008/CHN capsid protein gene, partial cds	KC752503.1	Beijing	2008
gi|512126075|gb|KC752504.1| Norovirus Hu/GII/56469/Beijing/10/2008/CHN capsid protein gene, partial cds	KC752504.1	Beijing	2008
gi|512126077|gb|KC752505.1| Norovirus Hu/GII/56470/Beijing/10/2008/CHN capsid protein gene, partial cds	KC752505.1	Beijing	2008
gi|512126079|gb|KC752506.1| Norovirus Hu/GII/56474/Beijing/10/2008/CHN capsid protein gene, partial cds	KC752506.1	Beijing	2008
gi|512126081|gb|KC752507.1| Norovirus Hu/GII/56475/Beijing/10/2008/CHN capsid protein gene, partial cds	KC752507.1	Beijing	2008
gi|512126083|gb|KC752508.1| Norovirus Hu/GII/56476/Beijing/10/2008/CHN capsid protein gene, partial cds	KC752508.1	Beijing	2008
gi|512126085|gb|KC752509.1| Norovirus Hu/GII/56477/Beijing/10/2008/CHN capsid protein gene, partial cds	KC752509.1	Beijing	2008
gi|512126087|gb|KC752510.1| Norovirus Hu/GII/56478/Beijing/10/2008/CHN capsid protein gene, partial cds	KC752510.1	Beijing	2008
gi|512126089|gb|KC752511.1| Norovirus Hu/GII/56482/Beijing/10/2008/CHN capsid protein gene, partial cds	KC752511.1	Beijing	2008
gi|512126091|gb|KC752512.1| Norovirus Hu/GII/56483/Beijing/10/2008/CHN capsid protein gene, partial cds	KC752512.1	Beijing	2008
gi|512126093|gb|KC752513.1| Norovirus Hu/GII/56484/Beijing/10/2008/CHN capsid protein gene, partial cds	KC752513.1	Beijing	2008
gi|512126095|gb|KC752514.1| Norovirus Hu/GII/57395/Beijing/11/2008/CHN capsid protein gene, partial cds	KC752514.1	Beijing	2008
gi|512126097|gb|KC752515.1| Norovirus Hu/GII/57399/Beijing/11/2008/CHN capsid protein gene, partial cds	KC752515.1	Beijing	2008
gi|512126099|gb|KC752516.1| Norovirus Hu/GII/574052/Beijing/11/2008/CHN capsid protein gene, partial cds	KC752516.1	Beijing	2008
gi|512126101|gb|KC752517.1| Norovirus Hu/GII/57414/Beijing/12/2008/CHN capsid protein gene, partial cds	KC752517.1	Beijing	2008
gi|512126103|gb|KC752518.1| Norovirus Hu/GII/57416/Beijing/12/2008/CHN capsid protein gene, partial cds	KC752518.1	Beijing	2008
gi|512126105|gb|KC752519.1| Norovirus Hu/GII/57417/Beijing/12/2008/CHN capsid protein gene, partial cds	KC752519.1	Beijing	2008
gi|512126107|gb|KC752520.1| Norovirus Hu/GII/57423/Beijing/01/2009/CHN capsid protein gene, partial cds	KC752520.1	Beijing	2009
gi|512126109|gb|KC752521.1| Norovirus Hu/GII/57427/Beijing/01/2009/CHN capsid protein gene, partial cds	KC752521.1	Beijing	2009
gi|512126111|gb|KC752522.1| Norovirus Hu/GII/57429/Beijing/01/2009/CHN capsid protein gene, partial cds	KC752522.1	Beijing	2009
gi|512126113|gb|KC752523.1| Norovirus Hu/GII/57431/Beijing/01/2009/CHN capsid protein gene, partial cds	KC752523.1	Beijing	2009
gi|512126115|gb|KC752524.1| Norovirus Hu/GII/57435/Beijing/01/2009/CHN capsid protein gene, partial cds	KC752524.1	Beijing	2009
gi|512126137|gb|KC752535.1| Norovirus Hu/GII/57461/Beijing/03/2009/CHN capsid protein gene, partial cds	KC752535.1	Beijing	2009
gi|512126139|gb|KC752536.1| Norovirus Hu/GII/57463/Beijing/03/2009/CHN capsid protein gene, partial cds	KC752536.1	Beijing	2009
gi|512126141|gb|KC752537.1| Norovirus Hu/GII/57470/Beijing/03/2009/CHN capsid protein gene, partial cds	KC752537.1	Beijing	2009
gi|512126143|gb|KC752538.1| Norovirus Hu/GII/57485/Beijing/04/2009/CHN capsid protein gene, partial cds	KC752538.1	Beijing	2009
gi|512126145|gb|KC752539.1| Norovirus Hu/GII/57487/Beijing/04/2009/CHN capsid protein gene, partial cds	KC752539.1	Beijing	2009
gi|512126147|gb|KC752540.1| Norovirus Hu/GII/57491/Beijing/04/2009/CHN capsid protein gene, partial cds	KC752540.1	Beijing	2009
gi|512126155|gb|KC752544.1| Norovirus Hu/GII/57503/Beijing/04/2009/CHN capsid protein gene, partial cds	KC752544.1	Beijing	2009
gi|512126157|gb|KC752545.1| Norovirus Hu/GII/57504/Beijing/04/2009/CHN capsid protein gene, partial cds	KC752545.1	Beijing	2009
gi|512126159|gb|KC752546.1| Norovirus Hu/GII/57512/Beijing/04/2009/CHN capsid protein gene, partial cds	KC752546.1	Beijing	2009
gi|512126161|gb|KC752547.1| Norovirus Hu/GII/57516/Beijing/05/2009/CHN capsid protein gene, partial cds	KC752547.1	Beijing	2009
gi|512126163|gb|KC752548.1| Norovirus Hu/GII/57521/Beijing/05/2009/CHN capsid protein gene, partial cds	KC752548.1	Beijing	2009
gi|512126165|gb|KC752549.1| Norovirus Hu/GII/57526/Beijing/05/2009/CHN capsid protein gene, partial cds	KC752549.1	Beijing	2009
gi|512126117|gb|KC752525.1| Norovirus Hu/GII/575612/Beijing/02/2009/CHN capsid protein gene, partial cds	KC752525.1	Beijing	2009
gi|512126119|gb|KC752526.1| Norovirus Hu/GII/575652/Beijing/02/2009/CHN capsid protein gene, partial cds	KC752526.1	Beijing	2009
gi|512126121|gb|KC752527.1| Norovirus Hu/GII/57566/Beijing/02/2009/CHN capsid protein gene, partial cds	KC752527.1	Beijing	2009
gi|512126123|gb|KC752528.1| Norovirus Hu/GII/57568/Beijing/02/2009/CHN capsid protein gene, partial cds	KC752528.1	Beijing	2009
gi|512126125|gb|KC752529.1| Norovirus Hu/GII/57569/Beijing/02/2009/CHN capsid protein gene, partial cds	KC752529.1	Beijing	2009
gi|512126127|gb|KC752530.1| Norovirus Hu/GII/57570/Beijing/02/2009/CHN capsid protein gene, partial cds	KC752530.1	Beijing	2009
gi|512126129|gb|KC752531.1| Norovirus Hu/GII/57573/Beijing/02/2009/CHN capsid protein gene, partial cds	KC752531.1	Beijing	2009
gi|512126131|gb|KC752532.1| Norovirus Hu/GII/57575/Beijing/02/2009/CHN capsid protein gene, partial cds	KC752532.1	Beijing	2009
gi|512126133|gb|KC752533.1| Norovirus Hu/GII/575802/Beijing/03/2009/CHN capsid protein gene, partial cds	KC752533.1	Beijing	2009
gi|512126135|gb|KC752534.1| Norovirus Hu/GII/57581/Beijing/03/2009/CHN capsid protein gene, partial cds	KC752534.1	Beijing	2009
gi|512126149|gb|KC752541.1| Norovirus Hu/GII/57587/Beijing/04/2009/CHN capsid protein gene, partial cds	KC752541.1	Beijing	2009
gi|512126151|gb|KC752542.1| Norovirus Hu/GII/57590/Beijing/04/2009/CHN capsid protein gene, partial cds	KC752542.1	Beijing	2009
gi|512126153|gb|KC752543.1| Norovirus Hu/GII/57599/Beijing/04/2009/CHN capsid protein gene, partial cds	KC752543.1	Beijing	2009
gi|512126167|gb|KC752550.1| Norovirus Hu/GII/57610/Beijing/05/2009/CHN capsid protein gene, partial cds	KC752550.1	Beijing	2009
gi|512126169|gb|KC752551.1| Norovirus Hu/GII/58002/Beijing/05/2009/CHN capsid protein gene, partial cds	KC752551.1	Beijing	2009
gi|512126171|gb|KC752552.1| Norovirus Hu/GII/58021/Beijing/06/2009/CHN capsid protein gene, partial cds	KC752552.1	Beijing	2009
gi|512126173|gb|KC752553.1| Norovirus Hu/GII/58037/Beijing/06/2009/CHN capsid protein gene, partial cds	KC752553.1	Beijing	2009
gi|512126175|gb|KC752554.1| Norovirus Hu/GII/58038/Beijing/06/2009/CHN capsid protein gene, partial cds	KC752554.1	Beijing	2009
gi|512126177|gb|KC752555.1| Norovirus Hu/GII/58404/Beijing/06/2009/CHN capsid protein gene, partial cds	KC752555.1	Beijing	2009
gi|512126179|gb|KC752556.1| Norovirus Hu/GII/58412/Beijing/06/2009/CHN capsid protein gene, partial cds	KC752556.1	Beijing	2009
gi|512126181|gb|KC752557.1| Norovirus Hu/GII/58413/Beijing/06/2009/CHN capsid protein gene, partial cds	KC752557.1	Beijing	2009
gi|512126183|gb|KC752558.1| Norovirus Hu/GII/58414/Beijing/06/2009/CHN capsid protein gene, partial cds	KC752558.1	Beijing	2009
gi|512126185|gb|KC752559.1| Norovirus Hu/GII/58415/Beijing/06/2009/CHN capsid protein gene, partial cds	KC752559.1	Beijing	2009
gi|512126187|gb|KC752560.1| Norovirus Hu/GII/58422/Beijing/06/2009/CHN capsid protein gene, partial cds	KC752560.1	Beijing	2009
gi|512126189|gb|KC752561.1| Norovirus Hu/GII/58423/Beijing/06/2009/CHN capsid protein gene, partial cds	KC752561.1	Beijing	2009
gi|512126191|gb|KC752562.1| Norovirus Hu/GII/58427/Beijing/07/2009/CHN capsid protein gene, partial cds	KC752562.1	Beijing	2009
gi|512126193|gb|KC752563.1| Norovirus Hu/GII/58431/Beijing/06/2009/CHN capsid protein gene, partial cds	KC752563.1	Beijing	2009
gi|512125971|gb|KC752452.1| Norovirus Hu/GII/56291/Beijing/08/2008/CHN capsid protein gene, partial cds	KC752452.1	Beijing	2008
gi|512125973|gb|KC752453.1| Norovirus Hu/GII/56292/Beijing/08/2008/CHN capsid protein gene, partial cds	KC752453.1	Beijing	2008
gi|512125975|gb|KC752454.1| Norovirus Hu/GII/56293/Beijing/08/2008/CHN capsid protein gene, partial cds	KC752454.1	Beijing	2008
gi|512125977|gb|KC752455.1| Norovirus Hu/GII/56296/Beijing/08/2008/CHN capsid protein gene, partial cds	KC752455.1	Beijing	2008
gi|512125979|gb|KC752456.1| Norovirus Hu/GII/56302/Beijing/08/2008/CHN capsid protein gene, partial cds	KC752456.1	Beijing	2008
gi|512125981|gb|KC752457.1| Norovirus Hu/GII/56335/Beijing/09/2008/CHN capsid protein gene, partial cds	KC752457.1	Beijing	2008
gi|512125983|gb|KC752458.1| Norovirus Hu/GII/56341/Beijing/09/2008/CHN capsid protein gene, partial cds	KC752458.1	Beijing	2008
gi|512125985|gb|KC752459.1| Norovirus Hu/GII/56344/Beijing/09/2008/CHN capsid protein gene, partial cds	KC752459.1	Beijing	2008
gi|512125987|gb|KC752460.1| Norovirus Hu/GII/56347/Beijing/09/2008/CHN capsid protein gene, partial cds	KC752460.1	Beijing	2008
gi|512125989|gb|KC752461.1| Norovirus Hu/GII/56348/Beijing/09/2008/CHN capsid protein gene, partial cds	KC752461.1	Beijing	2008
gi|512125991|gb|KC752462.1| Norovirus Hu/GII/56350/Beijing/09/2008/CHN capsid protein gene, partial cds	KC752462.1	Beijing	2008
gi|512125993|gb|KC752463.1| Norovirus Hu/GII/56351/Beijing/09/2008/CHN capsid protein gene, partial cds	KC752463.1	Beijing	2008
gi|512125995|gb|KC752464.1| Norovirus Hu/GII/56355/Beijing/09/2008/CHN capsid protein gene, partial cds	KC752464.1	Beijing	2008
gi|512125997|gb|KC752465.1| Norovirus Hu/GII/56382/Beijing/09/2008/CHN capsid protein gene, partial cds	KC752465.1	Beijing	2008
gi|512125999|gb|KC752466.1| Norovirus Hu/GII/56384/Beijing/09/2008/CHN capsid protein gene, partial cds	KC752466.1	Beijing	2008
gi|512126001|gb|KC752467.1| Norovirus Hu/GII/56385/Beijing/09/2008/CHN capsid protein gene, partial cds	KC752467.1	Beijing	2008
gi|512126003|gb|KC752468.1| Norovirus Hu/GII/56386/Beijing/09/2008/CHN capsid protein gene, partial cds	KC752468.1	Beijing	2008
gi|512126005|gb|KC752469.1| Norovirus Hu/GII/56388/Beijing/09/2008/CHN capsid protein gene, partial cds	KC752469.1	Beijing	2008
gi|512126007|gb|KC752470.1| Norovirus Hu/GII/56389/Beijing/09/2008/CHN capsid protein gene, partial cds	KC752470.1	Beijing	2008
gi|512126009|gb|KC752471.1| Norovirus Hu/GII/56394/Beijing/09/2008/CHN capsid protein gene, partial cds	KC752471.1	Beijing	2008
gi|512126011|gb|KC752472.1| Norovirus Hu/GII/56397/Beijing/09/2008/CHN capsid protein gene, partial cds	KC752472.1	Beijing	2008
gi|512126013|gb|KC752473.1| Norovirus Hu/GII/56398/Beijing/10/2008/CHN capsid protein gene, partial cds	KC752473.1	Beijing	2008
gi|512126015|gb|KC752474.1| Norovirus Hu/GII/56400/Beijing/10/2008/CHN capsid protein gene, partial cds	KC752474.1	Beijing	2008
gi|512126017|gb|KC752475.1| Norovirus Hu/GII/56403/Beijing/10/2008/CHN capsid protein gene, partial cds	KC752475.1	Beijing	2008
gi|512126019|gb|KC752476.1| Norovirus Hu/GII/56405/Beijing/10/2008/CHN capsid protein gene, partial cds	KC752476.1	Beijing	2008
gi|512126021|gb|KC752477.1| Norovirus Hu/GII/56406/Beijing/10/2008/CHN capsid protein gene, partial cds	KC752477.1	Beijing	2008
gi|512126023|gb|KC752478.1| Norovirus Hu/GII/56407/Beijing/10/2008/CHN capsid protein gene, partial cds	KC752478.1	Beijing	2008
gi|512126025|gb|KC752479.1| Norovirus Hu/GII/56410/Beijing/10/2008/CHN capsid protein gene, partial cds	KC752479.1	Beijing	2008
gi|512126027|gb|KC752480.1| Norovirus Hu/GII/56411/Beijing/10/2008/CHN capsid protein gene, partial cds	KC752480.1	Beijing	2008
gi|512126029|gb|KC752481.1| Norovirus Hu/GII/56413/Beijing/10/2008/CHN capsid protein gene, partial cds	KC752481.1	Beijing	2008
gi|512126031|gb|KC752482.1| Norovirus Hu/GII/56419/Beijing/10/2008/CHN capsid protein gene, partial cds	KC752482.1	Beijing	2008
gi|512126033|gb|KC752483.1| Norovirus Hu/GII/56421/Beijing/10/2008/CHN capsid protein gene, partial cds	KC752483.1	Beijing	2008
gi|512126035|gb|KC752484.1| Norovirus Hu/GII/56423/Beijing/10/2008/CHN capsid protein gene, partial cds	KC752484.1	Beijing	2008
gi|512126037|gb|KC752485.1| Norovirus Hu/GII/56428/Beijing/10/2008/CHN capsid protein gene, partial cds	KC752485.1	Beijing	2008
gi|512126039|gb|KC752486.1| Norovirus Hu/GII/56429/Beijing/10/2008/CHN capsid protein gene, partial cds	KC752486.1	Beijing	2008
gi|512126041|gb|KC752487.1| Norovirus Hu/GII/56432/Beijing/10/2008/CHN capsid protein gene, partial cds	KC752487.1	Beijing	2008
gi|512126043|gb|KC752488.1| Norovirus Hu/GII/56433/Beijing/10/2008/CHN capsid protein gene, partial cds	KC752488.1	Beijing	2008
gi|512126045|gb|KC752489.1| Norovirus Hu/GII/56435/Beijing/10/2008/CHN capsid protein gene, partial cds	KC752489.1	Beijing	2008
gi|512126047|gb|KC752490.1| Norovirus Hu/GII/56443/Beijing/10/2008/CHN capsid protein gene, partial cds	KC752490.1	Beijing	2008
gi|512126049|gb|KC752491.1| Norovirus Hu/GII/56444/Beijing/10/2008/CHN capsid protein gene, partial cds	KC752491.1	Beijing	2008
gi|512126051|gb|KC752492.1| Norovirus Hu/GII/56445/Beijing/10/2008/CHN capsid protein gene, partial cds	KC752492.1	Beijing	2008
gi|512126053|gb|KC752493.1| Norovirus Hu/GII/56447/Beijing/10/2008/CHN capsid protein gene, partial cds	KC752493.1	Beijing	2008
gi|512126055|gb|KC752494.1| Norovirus Hu/GII/56448/Beijing/10/2008/CHN capsid protein gene, partial cds	KC752494.1	Beijing	2008
gi|512436106|gb|KC970247.1| Norovirus Hu/GI.3/Beijing/PKUPH-137/Outpatient/2013/CHN major capsid protein VP1 gene, partial cds	KC970247.1	Beijing	2013
gi|512436130|gb|KC970259.1| Norovirus Hu/GI.3/Beijing/PKUPH-137/Outpatient/2013/CHN RNA-dependent RNA polymerase gene, partial cds	KC970259.1	Beijing	2013
gi|512436024|gb|KC709595.1| Norovirus Hu/GII.6/Beijing/PKUPH-125/Outpatient/2013/CHN major capsid protein gene, partial cds	KC709595.1	Beijing	2013
gi|512436078|gb|KC709622.1| Norovirus Hu/GII/Beijing/PKUPH-125/Outpatient/2013/CHN RNA-dependent RNA polymerase gene, partial cds	KC709622.1	Beijing	2013
gi|619855803|gb|KJ465061.1| Norovirus Hu/GII.4/13LGX/2013/CHN isolate 13LGX VP1 gene, partial cds	KJ465061.1	Beijing	2013
gi|619855865|gb|KJ465092.1| Norovirus Hu/GII.4/13R21/2013/CHN isolate 13R21 VP1 gene, partial cds	KJ465092.1	Beijing	2013
gi|619855805|gb|KJ465062.1| Norovirus Hu/GII.4/CLX/2012/CHN isolate CLX VP1 gene, partial cds	KJ465062.1	Beijing	2012
gi|619855807|gb|KJ465063.1| Norovirus Hu/GII.4/CW-WH/2011/CHN isolate CW-WH VP1 gene, partial cds	KJ465063.1	Beijing	2011
gi|619855809|gb|KJ465064.1| Norovirus Hu/GII.4/CW-WYL/2011/CHN isolate CW-WYL VP1 gene, partial cds	KJ465064.1	Beijing	2011
gi|619855811|gb|KJ465065.1| Norovirus Hu/GII.4/CW-ZYX/2011/CHN isolate CW-ZYX VP1 gene, partial cds	KJ465065.1	Beijing	2011
gi|619855817|gb|KJ465068.1| Norovirus Hu/GII.4/CWLGC/2012/CHN isolate CWLGC VP1 gene, partial cds	KJ465068.1	Beijing	2012
gi|619855819|gb|KJ465069.1| Norovirus Hu/GII.4/CWLMH/2012/CHN isolate CWLMH VP1 gene, partial cds	KJ465069.1	Beijing	2012
gi|619855821|gb|KJ465070.1| Norovirus Hu/GII.4/CWRS/2012/CHN isolate CWRS VP1 gene, partial cds	KJ465070.1	Beijing	2012
gi|619855823|gb|KJ465071.1| Norovirus Hu/GII.4/CWSDH/2012/CHN isolate CWSDH VP1 gene, partial cds	KJ465071.1	Beijing	2012
gi|619855825|gb|KJ465072.1| Norovirus Hu/GII.4/CWWBT/2012/CHN isolate CWWBT VP1 gene, partial cds	KJ465072.1	Beijing	2012
gi|619855827|gb|KJ465073.1| Norovirus Hu/GII.4/CWZY/2012/CHN isolate CWZY VP1 gene, partial cds	KJ465073.1	Beijing	2012
gi|619855829|gb|KJ465074.1| Norovirus Hu/GII.4/CYWC/2012/CHN isolate CYWC VP1 gene, partial cds	KJ465074.1	Beijing	2012
gi|619855831|gb|KJ465075.1| Norovirus Hu/GII.4/DX10-10/2012/CHN isolate DX10-10 VP1 gene, partial cds	KJ465075.1	Beijing	2012
gi|619855833|gb|KJ465076.1| Norovirus Hu/GII.4/DX10-9/2012/CHN isolate DX10-9 VP1 gene, partial cds	KJ465076.1	Beijing	2012
gi|619855835|gb|KJ465077.1| Norovirus Hu/GII.4/DX12-4/2013/CHN isolate DX12-4 VP1 gene, partial cds	KJ465077.1	Beijing	2013
gi|619855837|gb|KJ465078.1| Norovirus Hu/GII.4/DX1301-14/2013/CHN isolate DX1301-14 VP1 gene, partial cds	KJ465078.1	Beijing	2013
gi|619855839|gb|KJ465079.1| Norovirus Hu/GII.4/FT-SCS/2011/CHN isolate FT-SCS VP1 gene, partial cds	KJ465079.1	Beijing	2011
gi|619855841|gb|KJ465080.1| Norovirus Hu/GII.4/HD-LWX/2011/CHN isolate HD-LWX VP1 gene, partial cds	KJ465080.1	Beijing	2011
gi|619855843|gb|KJ465081.1| Norovirus Hu/GII.4/HD-TYM/2011/CHN isolate HD-TYM VP1 gene, partial cds	KJ465081.1	Beijing	2011
gi|619855845|gb|KJ465082.1| Norovirus Hu/GII.4/HD-ZLY/2011/CHN isolate HD-ZLY VP1 gene, partial cds	KJ465082.1	Beijing	2011
gi|619855847|gb|KJ465083.1| Norovirus Hu/GII.4/HR96/2012/CHN isolate HR96 VP1 gene, partial cds	KJ465083.1	Beijing	2012
gi|619855849|gb|KJ465084.1| Norovirus Hu/GII.4/HR99/2012/CHN isolate HR99 VP1 gene, partial cds	KJ465084.1	Beijing	2012
gi|619855851|gb|KJ465085.1| Norovirus Hu/GII.4/PGWFZ/2011/CHN isolate PGWFZ VP1 gene, partial cds	KJ465085.1	Beijing	2011
gi|619855853|gb|KJ465086.1| Norovirus Hu/GII.4/PGZT/2011/CHN isolate PGZT VP1 gene, partial cds	KJ465086.1	Beijing	2011
gi|619855855|gb|KJ465087.1| Norovirus Hu/GII.4/R3/2013/CHN isolate R3 VP1 gene, partial cds	KJ465087.1	Beijing	2013
gi|619855857|gb|KJ465088.1| Norovirus Hu/GII.4/S6/2012/CHN isolate S6 VP1 gene, partial cds	KJ465088.1	Beijing	2012
gi|619855859|gb|KJ465089.1| Norovirus Hu/GII.4/XW-MLX/2011/CHN isolate XW-MLX VP1 gene, partial cds	KJ465089.1	Beijing	2011
gi|619855861|gb|KJ465090.1| Norovirus Hu/GII.4/XW-SYT/2011/CHN isolate XW-SYT VP1 gene, partial cds	KJ465090.1	Beijing	2011
gi|619855863|gb|KJ465091.1| Norovirus Hu/GII.4/XW-YJH/2011/CHN isolate XW-YJH VP1 gene, partial cds	KJ465091.1	Beijing	2011
gi|619855813|gb|KJ465066.1| Norovirus Hu/GII.4/cw5/2012/CHN isolate cw5 VP1 gene, partial cds	KJ465066.1	Beijing	2012
gi|619855815|gb|KJ465067.1| Norovirus Hu/GII.4/cw7/2012/CHN isolate cw7 VP1 gene, partial cds	KJ465067.1	Beijing	2012
gi|675153060|gb|KJ955492.1| Norovirus JB031230054/Luohu/OB/12/2012/SZ/CHN, complete genome	KJ955492.1	Beijing	2012
gi|675153064|gb|KJ955493.1| Norovirus JB031230049/Nanshan/OB/12/2012/SZ/CHN, complete genome	KJ955493.1	Beijing	2012
gi|667668662|gb|KJ716354.1| Norovirus Hu/GII.4/Beijing isolate PKUPH-19/Outpatient VP1 and VP2 genes, complete cds	KJ716354.1	Beijing	2012
gi|667668665|gb|KJ716355.1| Norovirus Hu/GII.4/Beijing isolate PKUPH-20/Outpatient VP1 and VP2 genes, complete cds	KJ716355.1	Beijing	2012
gi|667668668|gb|KJ716356.1| Norovirus Hu/GII.4/Beijing isolate PKUPH-37/Outpatient VP1 and VP2 genes, complete cds	KJ716356.1	Beijing	2012
gi|667668671|gb|KJ716357.1| Norovirus Hu/GII.4/Beijing isolate PKUPH-39/Outpatient VP1 and VP2 genes, complete cds	KJ716357.1	Beijing	2012
gi|667668674|gb|KJ716358.1| Norovirus Hu/GII.4/Beijing isolate PKUPH-40/Outpatient VP1 and VP2 genes, complete cds	KJ716358.1	Beijing	2012
gi|667668677|gb|KJ716359.1| Norovirus Hu/GII.4/Beijing isolate PKUPH-64/Outpatient VP1 and VP2 genes, complete cds	KJ716359.1	Beijing	2012
gi|667668680|gb|KJ716360.1| Norovirus Hu/GII.4/Beijing isolate PKUPH-78/Outpatient VP1 and VP2 genes, complete cds	KJ716360.1	Beijing	2012
gi|667668683|gb|KJ716361.1| Norovirus Hu/GII.4/Beijing isolate PKUPH-97/Outpatient VP1 and VP2 genes, complete cds	KJ716361.1	Beijing	2012
gi|667668686|gb|KJ716362.1| Norovirus Hu/GII.4/Beijing isolate PKUPH-117/Outpatient VP1 and VP2 genes, complete cds	KJ716362.1	Beijing	2013
gi|667668689|gb|KJ716363.1| Norovirus Hu/GII.4/Beijing isolate PKUPH-118/Outpatient VP1 and VP2 genes, complete cds	KJ716363.1	Beijing	2013
gi|667668692|gb|KJ716364.1| Norovirus Hu/GII.4/Beijing isolate PKUPH-124/Outpatient VP1 and VP2 genes, complete cds	KJ716364.1	Beijing	2013
gi|667668695|gb|KJ716365.1| Norovirus Hu/GII.4/Beijing isolate PKUPH-129/Outpatient VP1 and VP2 genes, complete cds	KJ716365.1	Beijing	2013
gi|667668698|gb|KJ716366.1| Norovirus Hu/GII.4/Beijing isolate PKUPH-140/Outpatient VP1 and VP2 genes, complete cds	KJ716366.1	Beijing	2013
gi|667668701|gb|KJ716367.1| Norovirus Hu/GII.4/Beijing isolate PKUPH-159/Outpatient VP1 and VP2 genes, complete cds	KJ716367.1	Beijing	2013
gi|667668704|gb|KJ716368.1| Norovirus Hu/GII.4/Beijing isolate PKUPH-160/Outpatient VP1 and VP2 genes, complete cds	KJ716368.1	Beijing	2013
gi|667668707|gb|KJ716369.1| Norovirus Hu/GII.4/Beijing isolate PKUPH-63/Outpatient VP1 and VP2 genes, complete cds	KJ716369.1	Beijing	2013
gi|760436591|gb|KM924001.1| Norovirus Hu/GII.6/1416Y001/CHN/2014 capsid protein VP1 gene, partial cds	KM924001.1	Beijing	2014
gi|760436599|gb|KM924004.1| Norovirus Hu/GII.P6_GII.6/1401Y107/CHN/2014 RNA polymerase and capsid protein VP1 genes, partial cds	KM924004.1	Beijing	2014
gi|760436589|gb|KM924000.1| Norovirus Hu/GII.P7/1416Y001/CHN/2014 RNA polymerase gene, partial cds	KM924000.1	Beijing	2014
gi|760436593|gb|KM924002.1| Norovirus Hu/GII.P7_GII.6/1401Y075/CHN/2014 RNA polymerase and capsid protein VP1 genes, partial cds	KM924002.1	Beijing	2014
gi|760436602|gb|KM924005.1| Norovirus Hu/GII.P7_GII.6/1401Y127/CHN/2014 RNA polymerase and capsid protein VP1 genes, partial cds	KM924005.1	Beijing	2014
gi|760436605|gb|KM924006.1| Norovirus Hu/GII.P7_GII.6/1403Y001/CHN/2014 RNA polymerase and capsid protein VP1 genes, partial cds	KM924006.1	Beijing	2014
gi|760436608|gb|KM924007.1| Norovirus Hu/GII.P7_GII.6/1405Y017/CHN/2014 RNA polymerase and capsid protein VP1 genes, partial cds	KM924007.1	Beijing	2014
gi|760436611|gb|KM924008.1| Norovirus Hu/GII.P7_GII.6/1405Y024/CHN/2014 RNA polymerase and capsid protein VP1 genes, partial cds	KM924008.1	Beijing	2014
gi|760436617|gb|KM924010.1| Norovirus Hu/GII.P7_GII.6/1405Y035/CHN/2014 RNA polymerase and capsid protein VP1 genes, partial cds	KM924010.1	Beijing	2014
gi|760436620|gb|KM924011.1| Norovirus Hu/GII.P7_GII.6/1406Y114/CHN/2014 RNA polymerase and capsid protein VP1 genes, partial cds	KM924011.1	Beijing	2014
gi|760436623|gb|KM924012.1| Norovirus Hu/GII.P7_GII.6/1415Y002/CHN/2014 RNA polymerase and capsid protein VP1 genes, partial cds	KM924012.1	Beijing	2014
gi|760436596|gb|KM924003.1| Norovirus Hu/GII.P7_GII.7/1401Y082/CHN/2014 RNA polymerase and capsid protein VP1 genes, partial cds	KM924003.1	Beijing	2014
gi|760436614|gb|KM924009.1| Norovirus Hu/GII.P7_GII.7/1406Y012/CHN/2014 RNA polymerase and capsid protein VP1 genes, partial cds	KM924009.1	Beijing	2014
gi|929048766|gb|KR095171.1| Norovirus Hu/GII.17/1501Y002/CHN/2015 RNA polymerase and capsid protein VP1 genes, partial cds	KR095171.1	Beijing	2015
gi|929048769|gb|KR095172.1| Norovirus Hu/GII.17/15151011/CHN/2015 RNA polymerase and capsid protein VP1 genes, partial cds	KR095172.1	Beijing	2015
gi|861314183|gb|KR858308.1| Norovirus GII.17 isolate Hu/Norovirus/GII.17/Shunyi-18/Beijing/CHN/2015 caspid protein VP1 gene, partial cds	KR858308.1	Beijing	2015
gi|940620442|gb|KR269694.1| Norovirus GII.17 isolate Hu/14Y01/CS/CHN/2014 capsid protein VP1 gene, partial cds	KR269694.1	Changsha	2014
gi|940620444|gb|KR269695.1| Norovirus GII.17 isolate Hu/14Y02/CS/CHN/2014 capsid protein VP1 gene, partial cds	KR269695.1	Changsha	2014
gi|940620446|gb|KR269696.1| Norovirus GII.17 isolate Hu/14Y03/CS/CHN/2014 capsid protein VP1 gene, partial cds	KR269696.1	Changsha	2014
gi|940620448|gb|KR269697.1| Norovirus GII.17 isolate Hu/14Y04/CS/CHN/2014 capsid protein VP1 gene, partial cds	KR269697.1	Changsha	2014
gi|940620450|gb|KR269698.1| Norovirus GII.17 isolate Hu/14Y05/CS/CHN/2014 capsid protein VP1 gene, partial cds	KR269698.1	Changsha	2014
gi|940620452|gb|KR269699.1| Norovirus GII.17 isolate Hu/14Y06/CS/CHN/2014 capsid protein VP1 gene, partial cds	KR269699.1	Changsha	2014
gi|940620454|gb|KR269700.1| Norovirus GII.17 isolate water/14Y01/CS/CHN/2014 capsid protein VP1 gene, partial cds	KR269700.1	Changsha	2014
gi|940620456|gb|KR269701.1| Norovirus GII.17 isolate water/14Y02/CS/CHN/2014 capsid protein VP1 gene, partial cds	KR269701.1	Changsha	2014
gi|940620458|gb|KR269702.1| Norovirus GII.17 isolate water/14Y03/CS/CHN/2014 capsid protein VP1 gene, partial cds	KR269702.1	Changsha	2014
gi|940620460|gb|KR269703.1| Norovirus GII.17 isolate water/14Y04/CS/CHN/2014 capsid protein VP1 gene, partial cds	KR269703.1	Changsha	2014
gi|311350279|gb|HM624049.1| Norovirus Hu/GII/CHD-032304/CHN/2010 capsid protein gene, partial cds	HM624049.1	Chengdu	2010
gi|541135348|gb|KF495130.1| Norovirus GII.4 strain Hu/GII.4/CQNV007/2010/CHN capsid protein gene, partial cds	KF495130.1	Chongqing	2010
gi|541135350|gb|KF495131.1| Norovirus GII.4 strain Hu/GII.4/CQNV044/2010/CHN capsid protein gene, partial cds	KF495131.1	Chongqing	2010
gi|541135352|gb|KF495132.1| Norovirus GII.4 strain Hu/GII.4/CQNV062/2010/CHN capsid protein gene, partial cds	KF495132.1	Chongqing	2010
gi|541135354|gb|KF495133.1| Norovirus GII.4 strain Hu/GII.4/CQNV107/2010/CHN capsid protein gene, partial cds	KF495133.1	Chongqing	2010
gi|541135356|gb|KF495134.1| Norovirus GII.4 strain Hu/GII.4/CQNV149/2010/CHN capsid protein gene, partial cds	KF495134.1	Chongqing	2010
gi|541135358|gb|KF495135.1| Norovirus GII.4 strain Hu/GII.4/CQNV168/2010/CHN capsid protein gene, partial cds	KF495135.1	Chongqing	2010
gi|541135364|gb|KF495138.1| Norovirus GII.4 strain Hu/GII.4/CQNV328/2010/CHN capsid protein gene, partial cds	KF495138.1	Chongqing	2010
gi|541135370|gb|KF495141.1| Norovirus GII.4 strain Hu/GII.4/CQNV440/2010/CHN capsid protein gene, partial cds	KF495141.1	Chongqing	2010
gi|541135372|gb|KF495142.1| Norovirus GII.4 strain Hu/GII.4/CQNV451/2010/CHN capsid protein gene, partial cds	KF495142.1	Chongqing	2010
gi|541135376|gb|KF495144.1| Norovirus GII.4 strain Hu/GII.4/CQNV495/2010/CHN capsid protein gene, partial cds	KF495144.1	Chongqing	2010
gi|541135378|gb|KF495145.1| Norovirus GII.4 strain Hu/GII.4/CQNV188/2010/CHN capsid protein gene, partial cds	KF495145.1	Chongqing	2010
gi|541135384|gb|KF495148.1| Norovirus GII.4 strain Hu/GII.4/CQNV283/2010/CHN capsid protein gene, partial cds	KF495148.1	Chongqing	2010
gi|541135388|gb|KF495150.1| Norovirus GII.4 strain Hu/GII.4/CQNV427/2010/CHN capsid protein gene, partial cds	KF495150.1	Chongqing	2010
gi|541135390|gb|KF495151.1| Norovirus GII.4 strain Hu/GII.4/CQNV486/2010/CHN capsid protein gene, partial cds	KF495151.1	Chongqing	2010
gi|541135360|gb|KF495136.1| Norovirus GII.3 strain Hu/GII.3/CQNV272/2010/CHN capsid protein gene, partial cds	KF495136.1	Chongqing	2010
gi|541135362|gb|KF495137.1| Norovirus GII.3 strain Hu/GII.3/CQNV302/2010/CHN capsid protein gene, partial cds	KF495137.1	Chongqing	2010
gi|371934053|gb|JN596813.1| Norovirus Hu/GII.3/CQ0378/2009/China capsid protein gene, partial cds	JN596813.1	Chongqing	2009
gi|541135374|gb|KF495143.1| Norovirus GII.2 strain Hu/GII.2/CQNV464/2010/CHN capsid protein gene, partial cds	KF495143.1	Chongqing	2010
gi|541135386|gb|KF495149.1| Norovirus GII.2 strain Hu/GII.2/CQNV388/2010/CHN capsid protein gene, partial cds	KF495149.1	Chongqing	2010
gi|541135368|gb|KF495140.1| Norovirus GII.7 strain Hu/GII.7/CQNV402/2010/CHN capsid protein gene, partial cds	KF495140.1	Chongqing	2010
gi|541135366|gb|KF495139.1| Norovirus GII.6 strain Hu/GII.6/CQNV351/2010/CHN capsid protein gene, partial cds	KF495139.1	Chongqing	2010
gi|541135380|gb|KF495146.1| Norovirus GII.6 strain Hu/GII.6/CQNV219/2010/CHN capsid protein gene, partial cds	KF495146.1	Chongqing	2010
gi|541135382|gb|KF495147.1| Norovirus GII.6 strain Hu/GII.6/CQNV239/2010/CHN capsid protein gene, partial cds	KF495147.1	Chongqing	2010
gi|806475509|gb|KP718669.1| Norovirus GII.17 isolate Hu/14F1665/DG/GD/CHN/2014 VP1 (VP1) gene, partial cds	KP718669.1	Dongguan	2014
gi|806475583|gb|KP718706.1| Norovirus GII.17 isolate Hu/14F1666/DG/GD/CHN/2014 VP1 (VP1) gene, partial cds	KP718706.1	Dongguan	2014
gi|806475587|gb|KP718708.1| Norovirus GII.17 isolate Hu/14F1667/DG/GD/CHN/2014 VP1 (VP1) gene, partial cds	KP718708.1	Dongguan	2014
gi|806475589|gb|KP718709.1| Norovirus GII.17 isolate Hu/14F1668/DG/GD/CHN/2014 VP1 (VP1) gene, partial cds	KP718709.1	Dongguan	2014
gi|806475591|gb|KP718710.1| Norovirus GII.17 isolate Hu/14F1669/DG/GD/CHN/2014 VP1 (VP1) gene, partial cds	KP718710.1	Dongguan	2014
gi|806475593|gb|KP718711.1| Norovirus GII.17 isolate Hu/14F1670/DG/GD/CHN/2014 VP1 (VP1) gene, partial cds	KP718711.1	Dongguan	2014
gi|806475595|gb|KP718712.1| Norovirus GII.17 isolate Hu/14F1671/DG/GD/CHN/2014 VP1 (VP1) gene, partial cds	KP718712.1	Dongguan	2014
gi|806475597|gb|KP718713.1| Norovirus GII.17 isolate Hu/14F1672/DG/GD/CHN/2014 VP1 (VP1) gene, partial cds	KP718713.1	Dongguan	2014
gi|806475599|gb|KP718714.1| Norovirus GII.17 isolate Hu/14F1673/DG/GD/CHN/2014 VP1 (VP1) gene, partial cds	KP718714.1	Dongguan	2014
gi|806475601|gb|KP718715.1| Norovirus GII.17 isolate Hu/14F1674/DG/GD/CHN/2014 VP1 (VP1) gene, partial cds	KP718715.1	Dongguan	2014
gi|806475603|gb|KP718716.1| Norovirus GII.17 isolate Hu/14F1675/DG/GD/CHN/2014 VP1 (VP1) gene, partial cds	KP718716.1	Dongguan	2014
gi|806475605|gb|KP718717.1| Norovirus GII.17 isolate Hu/14F1677/DG/GD/CHN/2014 VP1 (VP1) gene, partial cds	KP718717.1	Dongguan	2014
gi|151505098|gb|EF670624.1| Norovirus Hu/Fujian/49737/2006/CHN capsid protein gene, partial cds	EF670624.1	Fujian	2006
gi|151505100|gb|EF670625.1| Norovirus Hu/Fujian/49745/2006/CHN capsid protein gene, partial cds	EF670625.1	Fujian	2006
gi|151505102|gb|EF670626.1| Norovirus Hu/Fujian/49747/2006/CHN capsid protein gene, partial cds	EF670626.1	Fujian	2006
gi|151505132|gb|EF670641.1| Norovirus Hu/Fujian/50255/2006/CHN capsid protein gene, partial cds	EF670641.1	Fujian	2006
gi|151505134|gb|EF670642.1| Norovirus Hu/Fujian/50257/2006/CHN capsid protein gene, partial cds	EF670642.1	Fujian	2006
gi|151505136|gb|EF670643.1| Norovirus Hu/Fujian/50260/2006/CHN capsid protein gene, partial cds	EF670643.1	Fujian	2006
gi|151505138|gb|EF670644.1| Norovirus Hu/Fujian/50264/2006/CHN capsid protein gene, partial cds	EF670644.1	Fujian	2006
gi|722041685|gb|KF309392.1| Norovirus FJLY/2011009 RNA-dependent RNA polymerase gene, partial cds	KF309392.1	Fujian	2011
gi|722041690|gb|KF309393.1| Norovirus FJLY/2011011 RNA-dependent RNA polymerase gene, partial cds	KF309393.1	Fujian	2011
gi|722041694|gb|KF309394.1| Norovirus FJLY/2012005 RNA-dependent RNA polymerase gene, partial cds	KF309394.1	Fujian	2012
gi|722041706|gb|KF309395.1| Norovirus FJLY/2012006 RNA-dependent RNA polymerase gene, partial cds	KF309395.1	Fujian	2012
gi|312205814|gb|HM627865.1| Norovirus Hu/GII.4/Guangdong/372/2009/CHN capsid protein gene, partial cds	HM627865.1	Guangdong	2009
gi|312205824|gb|HM627870.1| Norovirus Hu/GII.4/Guangdong/372/2009/CHN RNA-dependent RNA polymerase gene, partial cds	HM627870.1	Guangdong	2009
gi|312205816|gb|HM627866.1| Norovirus Hu/GII.4/Guangdong/385/2009/CHN capsid protein gene, partial cds	HM627866.1	Guangdong	2009
gi|312205828|gb|HM627872.1| Norovirus Hu/GII.4/Guangdong/385/2009/CHN RNA-dependent RNA polymerase gene, partial cds	HM627872.1	Guangdong	2009
gi|312205818|gb|HM627867.1| Norovirus Hu/GII.4/Guangdong/389/2009/CHN capsid protein gene, partial cds	HM627867.1	Guangdong	2009
gi|312205830|gb|HM627873.1| Norovirus Hu/GII.4/Guangdong/389/2009/CHN RNA-dependent RNA polymerase gene, partial cds	HM627873.1	Guangdong	2009
gi|312205820|gb|HM627868.1| Norovirus Hu/GII.4/Guangdong/403/2009/CHN capsid protein gene, partial cds	HM627868.1	Guangdong	2009
gi|312205832|gb|HM627874.1| Norovirus Hu/GII.4/Guangdong/403/2009/CHN RNA-dependent RNA polymerase gene, partial cds	HM627874.1	Guangdong	2009
gi|312205822|gb|HM627869.1| Norovirus Hu/GII.4/Guangdong/408/2009/CHN capsid protein gene, partial cds	HM627869.1	Guangdong	2009
gi|312205826|gb|HM627871.1| Norovirus Hu/GII.4/Guangdong/408/2009/CHN RNA-dependent RNA polymerase gene, partial cds	HM627871.1	Guangdong	2009
gi|930174212|gb|KT253245.1| Norovirus Hu/GII.17/CHN/2015/ZHITHC-12, complete genome	KT253245.1	Guangdong	2015
gi|270610452|gb|GU186913.1| Norovirus Hu/GI/Guangxi/NN07230/2007/CHN RNA dependent RNA polymerase and capsid protein genes, partial cds	GU186913.1	Guangxi	2007
gi|297613915|gb|HM241691.1| Norovirus Hu/GI/Guangxi/DL131-2/2010/CHN RNA-dependent RNA polymerase and capsid protein genes, partial cds	HM241691.1	Guangxi	2010
gi|297613912|gb|HM104666.1| Norovirus Hu/GII/Guangxi/NN071191/2007/CHN RNA-dependent RNA polymerase and capsid protein genes, partial cds	HM104666.1	Guangxi	2007
gi|297613909|gb|HM104665.1| Norovirus Hu/GII/Guangxi/NN07143/2007/CHN RNA-dependent RNA polymerase and capsid protein genes, partial cds	HM104665.1	Guangxi	2007
gi|297613906|gb|HM104664.1| Norovirus Hu/GII/Guangxi/NN07194/2007/CHN RNA-dependent RNA polymerase and capsid protein genes, partial cds	HM104664.1	Guangxi	2007
gi|806475447|gb|KP718638.1| Norovirus GII.17 isolate Hu/14F1502/GZ/GD/CHN/2014 VP1 (VP1) gene, partial cds	KP718638.1	Guangzhou	2014
gi|806475449|gb|KP718639.1| Norovirus GII.17 isolate Hu/14F1503/GZ/GD/CHN/2014 VP1 (VP1) gene, partial cds	KP718639.1	Guangzhou	2014
gi|806475451|gb|KP718640.1| Norovirus GII.17 isolate Hu/14F1505/GZ/GD/CHN/2014 VP1 (VP1) gene, partial cds	KP718640.1	Guangzhou	2014
gi|927092561|gb|KP994317.1| Norovirus GII.17 isolate Hu/NoV/GD15/2015/Guangdong/China VP1 gene, partial cds	KP994317.1	Guangzhou	2015
gi|927092563|gb|KP994318.1| Norovirus GII.17 isolate Hu/NoV/GD1697/2014/Guangdong/China VP1 gene, partial cds	KP994318.1	Guangzhou	2014
gi|442738839|gb|JX984948.1| Norovirus Hu/GII.3/GZ2010-L63/Guangzhou/CHN/2010 capsid protein (VP1) gene, complete cds	JX984948.1	Guangzhou	2010
gi|442738817|gb|JX984937.1| Norovirus Hu/GII.4/GZ2010-L26/Guangzhou/CHN/2010 RNA-dependent RNA polymerase gene, partial cds	JX984937.1	Guangzhou	2010
gi|442738835|gb|JX984946.1| Norovirus Hu/GII.4/GZ2010-L26/Guangzhou/CHN/2010 capsid protein (VP1) gene, complete cds	JX984946.1	Guangzhou	2010
gi|443614334|gb|JX989073.1| Norovirus Hu/GII.4/GZ2010-L26/Guangzhou/CHN/2010, complete genome	JX989073.1	Guangzhou	2010
gi|442738819|gb|JX984938.1| Norovirus Hu/GII.4/GZ2010-L32/Guangzhou/CHN/2010 RNA-dependent RNA polymerase gene, partial cds	JX984938.1	Guangzhou	2010
gi|442738837|gb|JX984947.1| Norovirus Hu/GII.4/GZ2010-L32/Guangzhou/CHN/2010 capsid protein (VP1) gene, complete cds	JX984947.1	Guangzhou	2010
gi|442738825|gb|JX984941.1| Norovirus Hu/GII.4/GZ2010-L87/Guangzhou/CHN/2011 RNA-dependent RNA polymerase gene, partial cds	JX984941.1	Guangzhou	2011
gi|442738843|gb|JX984950.1| Norovirus Hu/GII.4/GZ2010-L87/Guangzhou/CHN/2011 capsid protein (VP1) gene, complete cds	JX984950.1	Guangzhou	2011
gi|443614338|gb|JX989074.1| Norovirus Hu/GII.4/GZ2010-L87/Guangzhou/CHN/2011, complete genome	JX989074.1	Guangzhou	2011
gi|442738827|gb|JX984942.1| Norovirus Hu/GII.4/GZ2010-L88/Guangzhou/CHN/2011 RNA-dependent RNA polymerase gene, partial cds	JX984942.1	Guangzhou	2011
gi|442738845|gb|JX984951.1| Norovirus Hu/GII.4/GZ2010-L88/Guangzhou/CHN/2011 capsid protein (VP1) gene, complete cds	JX984951.1	Guangzhou	2011
gi|442738829|gb|JX984943.1| Norovirus Hu/GII.4/GZ2010-L91/Guangzhou/CHN/2011 RNA-dependent RNA polymerase gene, partial cds	JX984943.1	Guangzhou	2011
gi|442738847|gb|JX984952.1| Norovirus Hu/GII.4/GZ2010-L91/Guangzhou/CHN/2011 capsid protein (VP1) gene, complete cds	JX984952.1	Guangzhou	2011
gi|527696435|gb|KC894942.1| Norovirus Hu/GII.4/Guangzhou/GZ2010-L88/CHN/2011, complete genome	KC894942.1	Guangzhou	2011
gi|527696439|gb|KC894943.1| Norovirus Hu/GII.4/Guangzhou/GZ2010-L91/CHN/2011, complete genome	KC894943.1	Guangzhou	2011
gi|814938767|gb|KR020503.1| Norovirus Hu/GII.17/41621/Guangzhou/2014/CHN polyprotein gene, partial cds and VP1 and VP2 genes, complete cds	KR020503.1	Guangzhou	2014
gi|949478601|gb|KT149168.1| Norovirus GII isolate Hu/Guangzhou/GZ2014-L311/CHN/2014 major capsid protein (VP1) gene, complete cds	KT149168.1	Guangzhou	2014
gi|949478603|gb|KT149169.1| Norovirus GII isolate Hu/Guangzhou/GZ2014-L313/CHN/2014 major capsid protein (VP1) gene, complete cds	KT149169.1	Guangzhou	2014
gi|949478605|gb|KT149170.1| Norovirus GII isolate Hu/Guangzhou/GZ2015-L324/CHN/2015 major capsid protein (VP1) gene, complete cds	KT149170.1	Guangzhou	2015
gi|949478607|gb|KT149171.1| Norovirus GII isolate Hu/Guangzhou/GZ2015-L325/CHN/2015 major capsid protein (VP1) gene, complete cds	KT149171.1	Guangzhou	2015
gi|949478609|gb|KT149172.1| Norovirus GII isolate Hu/Guangzhou/GZ2015-L337/CHN/2015 major capsid protein (VP1) gene, complete cds	KT149172.1	Guangzhou	2015
gi|949478611|gb|KT149173.1| Norovirus GII isolate Hu/Guangzhou/GZ2015-L339/CHN/2015 major capsid protein (VP1) gene, complete cds	KT149173.1	Guangzhou	2015
gi|949478613|gb|KT149174.1| Norovirus GII isolate Hu/Guangzhou/GZ2015-L340/CHN/2015 major capsid protein (VP1) gene, complete cds	KT149174.1	Guangzhou	2015
gi|949478615|gb|KT149175.1| Norovirus GII isolate Hu/Guangzhou/GZ2015-L343/CHN/2015 major capsid protein (VP1) gene, complete cds	KT149175.1	Guangzhou	2015
gi|949478617|gb|KT149176.1| Norovirus GII isolate Hu/Guangzhou/GZ2015-L362/CHN/2015 major capsid protein (VP1) gene, complete cds	KT149176.1	Guangzhou	2015
gi|949478619|gb|KT202793.1| Norovirus GII isolate Hu/Guangzhou/GZ2013-L10/CHN/2013, complete genome	KT202793.1	Guangzhou	2013
gi|949478623|gb|KT202794.1| Norovirus GII isolate Hu/Guangzhou/GZ2014-L106/CHN/2014, complete genome	KT202794.1	Guangzhou	2014
gi|949478627|gb|KT202795.1| Norovirus GII isolate Hu/Guangzhou/GZ2014-L122/CHN/2014, complete genome	KT202795.1	Guangzhou	2014
gi|949478631|gb|KT202796.1| Norovirus GII isolate Hu/Guangzhou/GZ2014-L132/CHN/2014, complete genome	KT202796.1	Guangzhou	2014
gi|949478635|gb|KT202797.1| Norovirus GII isolate Hu/Guangzhou/GZ2014-L295/CHN/2014, complete genome	KT202797.1	Guangzhou	2014
gi|949478639|gb|KT202798.1| Norovirus GII isolate Hu/Guangzhou/GZ2014-L307/CHN/2014, complete genome	KT202798.1	Guangzhou	2014
gi|949478643|gb|KT970369.1| Norovirus GII isolate Hu/Guangzhou/GZ2014-L311/CHN/2014, complete genome	KT970369.1	Guangzhou	2014
gi|949478647|gb|KT970370.1| Norovirus GII isolate Hu/Guangzhou/GZ2014-L313/CHN/2014, complete genome	KT970370.1	Guangzhou	2014
gi|949478651|gb|KT970371.1| Norovirus GII isolate Hu/Guangzhou/GZ2015-L324/CHN/2015, complete genome	KT970371.1	Guangzhou	2015
gi|949478655|gb|KT970372.1| Norovirus GII isolate Hu/Guangzhou/GZ2015-L325/CHN/2015, complete genome	KT970372.1	Guangzhou	2015
gi|949478659|gb|KT970373.1| Norovirus GII isolate Hu/Guangzhou/GZ2015-L337/CHN/2015, complete genome	KT970373.1	Guangzhou	2015
gi|949478663|gb|KT970374.1| Norovirus GII isolate Hu/Guangzhou/GZ2015-L339/CHN/2015, complete genome	KT970374.1	Guangzhou	2015
gi|949478667|gb|KT970375.1| Norovirus GII isolate Hu/Guangzhou/GZ2015-L340/CHN/2015, complete genome	KT970375.1	Guangzhou	2015
gi|949478671|gb|KT970376.1| Norovirus GII isolate Hu/Guangzhou/GZ2015-L343/CHN/2015, complete genome	KT970376.1	Guangzhou	2015
gi|949478675|gb|KT970377.1| Norovirus GII isolate Hu/Guangzhou/GZ2015-L362/CHN/2015, complete genome	KT970377.1	Guangzhou	2015
gi|86450249|gb|DQ369797.1| Norovirus Hu/Guangzhou/NVgz01/CHN, complete genome	DQ369797.1	Guangzhou	2006
gi|145685863|gb|EF535854.1| Norovirus Hu/Guangzhou/NV-VP1/2006/China VP1 gene, complete cds	EF535854.1	Guangzhou	2006
gi|220682116|gb|FJ597544.1| Norovirus Hu/GII/GZ-1/2008/CHN RNA-dependent polymerase gene, partial cds	FJ597544.1	Guangzhou	2008
gi|220682118|gb|FJ597545.1| Norovirus Hu/GII/GZ-2/2008/CHN nonfunctional RNA-dependent polymerase gene, partial sequence	FJ597545.1	Guangzhou	2008
gi|220682119|gb|FJ597546.1| Norovirus Hu/GII/GZ-3/2008/CHN nonfunctional RNA-dependent polymerase gene, partial sequence	FJ597546.1	Guangzhou	2008
gi|442738815|gb|JX984936.1| Norovirus Hu/GII.6/GZ2010-L1/Guangzhou/CHN/2010 RNA-dependent RNA polymerase gene, partial cds	JX984936.1	Guangzhou	2010
gi|442738833|gb|JX984945.1| Norovirus Hu/GII.6/GZ2010-L1/Guangzhou/CHN/2010 capsid protein (VP1) gene, complete cds	JX984945.1	Guangzhou	2010
gi|442738823|gb|JX984940.1| Norovirus Hu/GII.6/GZ2010-L72/Guangzhou/CHN/2010 RNA-dependent RNA polymerase gene, partial cds	JX984940.1	Guangzhou	2010
gi|442738841|gb|JX984949.1| Norovirus Hu/GII.6/GZ2010-L72/Guangzhou/CHN/2010 capsid protein (VP1) gene, complete cds	JX984949.1	Guangzhou	2010
gi|442738831|gb|JX984944.1| Norovirus Hu/GII.6/GZ2010-L96/Guangzhou/CHN/2011 RNA-dependent RNA polymerase gene, partial cds	JX984944.1	Guangzhou	2011
gi|442738849|gb|JX984953.1| Norovirus Hu/GII.6/GZ2010-L96/Guangzhou/CHN/2011 capsid protein (VP1) gene, complete cds	JX984953.1	Guangzhou	2011
gi|443614342|gb|JX989075.1| Norovirus Hu/GII.6/GZ2010-L96/Guangzhou/CHN/2011, complete genome	JX989075.1	Guangzhou	2011
gi|442738821|gb|JX984939.1| Norovirus Hu/GII.b/GZ2010-L63/Guangzhou/CHN/2010 RNA-dependent RNA polymerase gene, partial cds	JX984939.1	Guangzhou	2010
gi|944544807|gb|KR869037.1| Norovirus Hu/Guangzhou/GZ2013-L10/CHN/2013 RNA-dependent RNA polymerase gene, partial cds	KR869037.1	Guangzhou	2013
gi|944544857|gb|KR869062.1| Norovirus Hu/Guangzhou/GZ2013-L10/CHN/2013 major capsid protein VP1 gene, partial cds	KR869062.1	Guangzhou	2013
gi|944544809|gb|KR869038.1| Norovirus Hu/Guangzhou/GZ2013-L20/CHN/2013 RNA-dependent RNA polymerase gene, partial cds	KR869038.1	Guangzhou	2013
gi|944544859|gb|KR869063.1| Norovirus Hu/Guangzhou/GZ2013-L20/CHN/2013 major capsid protein VP1 gene, partial cds	KR869063.1	Guangzhou	2013
gi|944544811|gb|KR869039.1| Norovirus Hu/Guangzhou/GZ2013-L21/CHN/2013 RNA-dependent RNA polymerase gene, partial cds	KR869039.1	Guangzhou	2013
gi|944544861|gb|KR869064.1| Norovirus Hu/Guangzhou/GZ2013-L21/CHN/2013 major capsid protein VP1 gene, partial cds	KR869064.1	Guangzhou	2013
gi|944544813|gb|KR869040.1| Norovirus Hu/Guangzhou/GZ2013-L57/CHN/2013 RNA-dependent RNA polymerase gene, partial cds	KR869040.1	Guangzhou	2013
gi|944544863|gb|KR869065.1| Norovirus Hu/Guangzhou/GZ2013-L57/CHN/2013 major capsid protein VP1 gene, partial cds	KR869065.1	Guangzhou	2013
gi|944544815|gb|KR869041.1| Norovirus Hu/Guangzhou/GZ2013-L62/CHN/2013 RNA-dependent RNA polymerase gene, partial cds	KR869041.1	Guangzhou	2013
gi|944544865|gb|KR869066.1| Norovirus Hu/Guangzhou/GZ2013-L62/CHN/2013 major capsid protein VP1 gene, partial cds	KR869066.1	Guangzhou	2013
gi|944544817|gb|KR869042.1| Norovirus Hu/Guangzhou/GZ2013-L65/CHN/2013 RNA-dependent RNA polymerase gene, partial cds	KR869042.1	Guangzhou	2013
gi|944544867|gb|KR869067.1| Norovirus Hu/Guangzhou/GZ2013-L65/CHN/2013 major capsid protein VP1 gene, partial cds	KR869067.1	Guangzhou	2013
gi|944544819|gb|KR869043.1| Norovirus Hu/Guangzhou/GZ2014-L106/CHN/2014 RNA-dependent RNA polymerase gene, partial cds	KR869043.1	Guangzhou	2014
gi|944544869|gb|KR869068.1| Norovirus Hu/Guangzhou/GZ2014-L106/CHN/2014 major capsid protein VP1 gene, partial cds	KR869068.1	Guangzhou	2014
gi|944544821|gb|KR869044.1| Norovirus Hu/Guangzhou/GZ2014-L122/CHN/2014 RNA-dependent RNA polymerase gene, partial cds	KR869044.1	Guangzhou	2014
gi|944544871|gb|KR869069.1| Norovirus Hu/Guangzhou/GZ2014-L122/CHN/2014 major capsid protein VP1 gene, partial cds	KR869069.1	Guangzhou	2014
gi|944544823|gb|KR869045.1| Norovirus Hu/Guangzhou/GZ2014-L132/CHN/2014 RNA-dependent RNA polymerase gene, partial cds	KR869045.1	Guangzhou	2014
gi|944544873|gb|KR869070.1| Norovirus Hu/Guangzhou/GZ2014-L132/CHN/2014 major capsid protein VP1 gene, partial cds	KR869070.1	Guangzhou	2014
gi|944544825|gb|KR869046.1| Norovirus Hu/Guangzhou/GZ2014-L295/CHN/2014 RNA-dependent RNA polymerase gene, partial cds	KR869046.1	Guangzhou	2014
gi|944544875|gb|KR869071.1| Norovirus Hu/Guangzhou/GZ2014-L295/CHN/2014 major capsid protein VP1 gene, partial cds	KR869071.1	Guangzhou	2014
gi|944544827|gb|KR869047.1| Norovirus Hu/Guangzhou/GZ2014-L296/CHN/2014 RNA-dependent RNA polymerase gene, partial cds	KR869047.1	Guangzhou	2014
gi|944544877|gb|KR869072.1| Norovirus Hu/Guangzhou/GZ2014-L296/CHN/2014 major capsid protein VP1 gene, partial cds	KR869072.1	Guangzhou	2014
gi|944544829|gb|KR869048.1| Norovirus Hu/Guangzhou/GZ2014-L297/CHN/2014 RNA-dependent RNA polymerase gene, partial cds	KR869048.1	Guangzhou	2014
gi|944544879|gb|KR869073.1| Norovirus Hu/Guangzhou/GZ2014-L297/CHN/2014 major capsid protein VP1 gene, partial cds	KR869073.1	Guangzhou	2014
gi|944544831|gb|KR869049.1| Norovirus Hu/Guangzhou/GZ2014-L304/CHN/2014 RNA-dependent RNA polymerase gene, partial cds	KR869049.1	Guangzhou	2014
gi|944544881|gb|KR869074.1| Norovirus Hu/Guangzhou/GZ2014-L304/CHN/2014 major capsid protein VP1 gene, partial cds	KR869074.1	Guangzhou	2014
gi|944544833|gb|KR869050.1| Norovirus Hu/Guangzhou/GZ2014-L307/CHN/2014 RNA-dependent RNA polymerase gene, partial cds	KR869050.1	Guangzhou	2014
gi|944544883|gb|KR869075.1| Norovirus Hu/Guangzhou/GZ2014-L307/CHN/2014 major capsid protein VP1 gene, partial cds	KR869075.1	Guangzhou	2014
gi|944544835|gb|KR869051.1| Norovirus Hu/Guangzhou/GZ2014-L311/CHN/2014 RNA-dependent RNA polymerase gene, partial cds	KR869051.1	Guangzhou	2014
gi|944544885|gb|KR869076.1| Norovirus Hu/Guangzhou/GZ2014-L311/CHN/2014 major capsid protein VP1 gene, partial cds	KR869076.1	Guangzhou	2014
gi|944544837|gb|KR869052.1| Norovirus Hu/Guangzhou/GZ2014-L313/CHN/2014 RNA-dependent RNA polymerase gene, partial cds	KR869052.1	Guangzhou	2014
gi|944544887|gb|KR869077.1| Norovirus Hu/Guangzhou/GZ2014-L313/CHN/2014 major capsid protein VP1 gene, partial cds	KR869077.1	Guangzhou	2014
gi|944544839|gb|KR869053.1| Norovirus Hu/Guangzhou/GZ2015-L324/CHN/2015 RNA-dependent RNA polymerase gene, partial cds	KR869053.1	Guangzhou	2015
gi|944544889|gb|KR869078.1| Norovirus Hu/Guangzhou/GZ2015-L324/CHN/2015 major capsid protein VP1 gene, partial cds	KR869078.1	Guangzhou	2015
gi|944544841|gb|KR869054.1| Norovirus Hu/Guangzhou/GZ2015-L325/CHN/2015 RNA-dependent RNA polymerase gene, partial cds	KR869054.1	Guangzhou	2015
gi|944544891|gb|KR869079.1| Norovirus Hu/Guangzhou/GZ2015-L325/CHN/2015 major capsid protein VP1 gene, partial cds	KR869079.1	Guangzhou	2015
gi|944544843|gb|KR869055.1| Norovirus Hu/Guangzhou/GZ2015-L335/CHN/2015 RNA-dependent RNA polymerase gene, partial cds	KR869055.1	Guangzhou	2015
gi|944544893|gb|KR869080.1| Norovirus Hu/Guangzhou/GZ2015-L335/CHN/2015 major capsid protein VP1 gene, partial cds	KR869080.1	Guangzhou	2015
gi|944544845|gb|KR869056.1| Norovirus Hu/Guangzhou/GZ2015-L336/CHN/2015 RNA-dependent RNA polymerase gene, partial cds	KR869056.1	Guangzhou	2015
gi|944544895|gb|KR869081.1| Norovirus Hu/Guangzhou/GZ2015-L336/CHN/2015 major capsid protein VP1 gene, partial cds	KR869081.1	Guangzhou	2015
gi|944544847|gb|KR869057.1| Norovirus Hu/Guangzhou/GZ2015-L337/CHN/2015 RNA-dependent RNA polymerase gene, partial cds	KR869057.1	Guangzhou	2015
gi|944544897|gb|KR869082.1| Norovirus Hu/Guangzhou/GZ2015-L337/CHN/2015 major capsid protein VP1 gene, partial cds	KR869082.1	Guangzhou	2015
gi|944544849|gb|KR869058.1| Norovirus Hu/Guangzhou/GZ2015-L339/CHN/2015 RNA-dependent RNA polymerase gene, partial cds	KR869058.1	Guangzhou	2015
gi|944544899|gb|KR869083.1| Norovirus Hu/Guangzhou/GZ2015-L339/CHN/2015 major capsid protein VP1 gene, partial cds	KR869083.1	Guangzhou	2015
gi|944544851|gb|KR869059.1| Norovirus Hu/Guangzhou/GZ2015-L340/CHN/2015 RNA-dependent RNA polymerase gene, partial cds	KR869059.1	Guangzhou	2015
gi|944544901|gb|KR869084.1| Norovirus Hu/Guangzhou/GZ2015-L340/CHN/2015 major capsid protein VP1 gene, partial cds	KR869084.1	Guangzhou	2015
gi|944544853|gb|KR869060.1| Norovirus Hu/Guangzhou/GZ2015-L343/CHN/2015 RNA-dependent RNA polymerase gene, partial cds	KR869060.1	Guangzhou	2015
gi|944544903|gb|KR869085.1| Norovirus Hu/Guangzhou/GZ2015-L343/CHN/2015 major capsid protein VP1 gene, partial cds	KR869085.1	Guangzhou	2015
gi|944544855|gb|KR869061.1| Norovirus Hu/Guangzhou/GZ2015-L362/CHN/2015 RNA-dependent RNA polymerase gene, partial cds	KR869061.1	Guangzhou	2015
gi|944544905|gb|KR869086.1| Norovirus Hu/Guangzhou/GZ2015-L362/CHN/2015 major capsid protein VP1 gene, partial cds	KR869086.1	Guangzhou	2015
gi|393198704|gb|JQ934816.1| Norovirus Hu/GII.3/GuizhouCDC33/Guizhou/2010/CNA capsid protein gene, partial cds	JQ934816.1	Guizhou	2010
gi|393198706|gb|JQ934817.1| Norovirus Hu/GII.3/GuizhouCDC42/Guizhou/2010/CNA capsid protein gene, partial cds	JQ934817.1	Guizhou	2010
gi|393198708|gb|JQ934818.1| Norovirus Hu/GII.3/GuizhouCDC44/Guizhou/2010/CNA capsid protein gene, partial cds	JQ934818.1	Guizhou	2010
gi|393198710|gb|JQ934819.1| Norovirus Hu/GII.3/GuizhouCDC62/Guizhou/2010/CNA capsid protein gene, partial cds	JQ934819.1	Guizhou	2010
gi|393198686|gb|JQ934807.1| Norovirus Hu/GII.4/GuizhouCDC239/Guizhou/2010/CNA capsid protein gene, partial cds	JQ934807.1	Guizhou	2010
gi|393198688|gb|JQ934808.1| Norovirus Hu/GII.4/GuizhouCDC292/Guizhou/2010/CNA capsid protein gene, partial cds	JQ934808.1	Guizhou	2010
gi|393198690|gb|JQ934809.1| Norovirus Hu/GII.4/GuizhouCDC300/Guizhou/2010/CNA capsid protein gene, partial cds	JQ934809.1	Guizhou	2010
gi|393198692|gb|JQ934810.1| Norovirus Hu/GII.4/GuizhouCDC312/Guizhou/2010/CNA capsid protein gene, partial cds	JQ934810.1	Guizhou	2010
gi|393198694|gb|JQ934811.1| Norovirus Hu/GII.4/GuizhouCDC351/Guizhou/2010/CNA capsid protein gene, partial cds	JQ934811.1	Guizhou	2010
gi|393198696|gb|JQ934812.1| Norovirus Hu/GII.4/GuizhouCDC390/Guizhou/2010/CNA capsid protein gene, partial cds	JQ934812.1	Guizhou	2010
gi|393198698|gb|JQ934813.1| Norovirus Hu/GII.4/GuizhouCDC403/Guizhou/2010/CNA capsid protein gene, partial cds	JQ934813.1	Guizhou	2010
gi|393198700|gb|JQ934814.1| Norovirus Hu/GII.4/GuizhouCDC415/Guizhou/2010/CNA capsid protein gene, partial cds	JQ934814.1	Guizhou	2010
gi|393198702|gb|JQ934815.1| Norovirus Hu/GII.4/GuizhouCDC425/Guizhou/2010/CNA capsid protein gene, partial cds	JQ934815.1	Guizhou	2010
gi|393198712|gb|JQ934820.1| Norovirus Hu/GII.g/GuizhouCDC397/Guizhou/2010/CNA capsid protein gene, partial cds	JQ934820.1	Guizhou	2010
gi|399162332|gb|JX074065.1| Norovirus Hu/GI.4/GuizhouCDC189/2010/CHN capsid protein (VP1) gene, partial cds	JX074065.1	Guizhou	2010
gi|407231250|gb|JX427582.1| Norovirus Hu/GII.4/N141/China/2010 capsid protein (VP1) gene, partial cds	JX427582.1	Guizhou	2010
gi|407231212|gb|JX427563.1| Norovirus Hu/GII.4/NV1/China/2010 capsid protein (VP1) gene, partial cds	JX427563.1	Guizhou	2010
gi|407231248|gb|JX427581.1| Norovirus Hu/GII.4/NV100/China/2010 capsid protein (VP1) gene, partial cds	JX427581.1	Guizhou	2010
gi|407231214|gb|JX427564.1| Norovirus Hu/GII.4/NV19/China/2010 capsid protein (VP1) gene, partial cds	JX427564.1	Guizhou	2010
gi|407231252|gb|JX427583.1| Norovirus Hu/GII.4/NV204/China/2010 capsid protein (VP1) gene, partial cds	JX427583.1	Guizhou	2010
gi|407231254|gb|JX427584.1| Norovirus Hu/GII.4/NV207/China/2010 capsid protein (VP1) gene, partial cds	JX427584.1	Guizhou	2010
gi|407231256|gb|JX427585.1| Norovirus Hu/GII.4/NV211/China/2010 capsid protein (VP1) gene, partial cds	JX427585.1	Guizhou	2010
gi|407231258|gb|JX427586.1| Norovirus Hu/GII.4/NV216/China/2010 capsid protein (VP1) gene, partial cds	JX427586.1	Guizhou	2010
gi|407231216|gb|JX427565.1| Norovirus Hu/GII.4/NV27/China/2010 capsid protein (VP1) gene, partial cds	JX427565.1	Guizhou	2010
gi|407231260|gb|JX427587.1| Norovirus Hu/GII.4/NV277/China/2010 capsid protein (VP1) gene, partial cds	JX427587.1	Guizhou	2010
gi|407231262|gb|JX427588.1| Norovirus Hu/GII.4/NV281/China/2010 capsid protein (VP1) gene, partial cds	JX427588.1	Guizhou	2010
gi|407231264|gb|JX427589.1| Norovirus Hu/GII.4/NV295/China/2010 capsid protein (VP1) gene, partial cds	JX427589.1	Guizhou	2010
gi|407231266|gb|JX427590.1| Norovirus Hu/GII.4/NV307/China/2010 capsid protein (VP1) gene, partial cds	JX427590.1	Guizhou	2010
gi|407231268|gb|JX427591.1| Norovirus Hu/GII.4/NV311/China/2010 capsid protein (VP1) gene, partial cds	JX427591.1	Guizhou	2010
gi|407231270|gb|JX427592.1| Norovirus Hu/GII.4/NV320/China/2010 capsid protein (VP1) gene, partial cds	JX427592.1	Guizhou	2010
gi|407231276|gb|JX427595.1| Norovirus Hu/GII.4/NV327/China/2010 capsid protein (VP1) gene, partial cds	JX427595.1	Guizhou	2010
gi|407231272|gb|JX427593.1| Norovirus Hu/GII.4/NV350/China/2010 capsid protein (VP1) gene, partial cds	JX427593.1	Guizhou	2010
gi|407231274|gb|JX427594.1| Norovirus Hu/GII.4/NV354/China/2010 capsid protein (VP1) gene, partial cds	JX427594.1	Guizhou	2010
gi|407231278|gb|JX427596.1| Norovirus Hu/GII.4/NV360/China/2010 capsid protein (VP1) gene, partial cds	JX427596.1	Guizhou	2010
gi|407231218|gb|JX427566.1| Norovirus Hu/GII.4/NV37/China/2010 capsid protein (VP1) gene, partial cds	JX427566.1	Guizhou	2010
gi|407231280|gb|JX427597.1| Norovirus Hu/GII.4/NV378/China/2010 capsid protein (VP1) gene, partial cds	JX427597.1	Guizhou	2010
gi|407231282|gb|JX427598.1| Norovirus Hu/GII.4/NV382/China/2010 capsid protein (VP1) gene, partial cds	JX427598.1	Guizhou	2010
gi|407231286|gb|JX427600.1| Norovirus Hu/GII.4/NV384/China/2010 capsid protein (VP1) gene, partial cds	JX427600.1	Guizhou	2010
gi|407231284|gb|JX427599.1| Norovirus Hu/GII.4/NV387/China/2010 capsid protein (VP1) gene, partial cds	JX427599.1	Guizhou	2010
gi|407231288|gb|JX427601.1| Norovirus Hu/GII.4/NV396/China/2010 capsid protein (VP1) gene, partial cds	JX427601.1	Guizhou	2010
gi|407231220|gb|JX427567.1| Norovirus Hu/GII.4/NV43/China/2010 capsid protein (VP1) gene, partial cds	JX427567.1	Guizhou	2010
gi|407231222|gb|JX427568.1| Norovirus Hu/GII.4/NV51/China/2010 capsid protein (VP1) gene, partial cds	JX427568.1	Guizhou	2010
gi|407231224|gb|JX427569.1| Norovirus Hu/GII.4/NV53/China/2010 capsid protein (VP1) gene, partial cds	JX427569.1	Guizhou	2010
gi|407231226|gb|JX427570.1| Norovirus Hu/GII.4/NV54/China/2010 capsid protein (VP1) gene, partial cds	JX427570.1	Guizhou	2010
gi|407231228|gb|JX427571.1| Norovirus Hu/GII.4/NV56/China/2010 capsid protein (VP1) gene, partial cds	JX427571.1	Guizhou	2010
gi|407231230|gb|JX427572.1| Norovirus Hu/GII.4/NV58/China/2010 capsid protein (VP1) gene, partial cds	JX427572.1	Guizhou	2010
gi|407231232|gb|JX427573.1| Norovirus Hu/GII.4/NV60/China/2010 capsid protein (VP1) gene, partial cds	JX427573.1	Guizhou	2010
gi|407231234|gb|JX427574.1| Norovirus Hu/GII.4/NV62/China/2010 capsid protein (VP1) gene, partial cds	JX427574.1	Guizhou	2010
gi|407231236|gb|JX427575.1| Norovirus Hu/GII.4/NV64/China/2010 capsid protein (VP1) gene, partial cds	JX427575.1	Guizhou	2010
gi|407231238|gb|JX427576.1| Norovirus Hu/GII.4/NV65/China/2010 capsid protein (VP1) gene, partial cds	JX427576.1	Guizhou	2010
gi|407231240|gb|JX427577.1| Norovirus Hu/GII.4/NV79/China/2011 capsid protein (VP1) gene, partial cds	JX427577.1	Guizhou	2011
gi|407231242|gb|JX427578.1| Norovirus Hu/GII.4/NV84/China/2011 capsid protein (VP1) gene, partial cds	JX427578.1	Guizhou	2011
gi|407231244|gb|JX427579.1| Norovirus Hu/GII.4/NV85/China/2011 capsid protein (VP1) gene, partial cds	JX427579.1	Guizhou	2011
gi|407231246|gb|JX427580.1| Norovirus Hu/GII.4/NV86/China/2010 capsid protein (VP1) gene, partial cds	JX427580.1	Guizhou	2010
gi|169639663|gb|EU400328.1| Norovirus Hu/GII4/47836/Hainan/06/CHN capsid protein gene, partial cds	EU400328.1	Hainan	2006
gi|169639665|gb|EU400329.1| Norovirus Hu/GII4/47847/Hainan/06/CHN capsid protein gene, partial cds	EU400329.1	Hainan	2006
gi|151505030|gb|EF670590.1| Norovirus Hu/Hainan/47840/2006/CHN capsid protein gene, partial cds	EF670590.1	Hainan	2006
gi|151505032|gb|EF670591.1| Norovirus Hu/Hainan/47841/2006/CHN capsid protein gene, partial cds	EF670591.1	Hainan	2006
gi|796690967|gb|KP857570.1| Norovirus GII/RdRp-290/HN/CHN/2015 RNA-dependent RNA polymerase (RdRp) gene, partial cds	KP857570.1	Hainan	2015
gi|796690969|gb|KP857571.1| Norovirus GII/RdRp-JV12/HN/CHN/2015 RNA-dependent RNA polymerase (RdRp) gene, partial cds	KP857571.1	Hainan	2015
gi|151505034|gb|EF670592.1| Norovirus Hu/Hebei/47931/2006/CHN capsid protein gene, partial cds	EF670592.1	Hebei	2006
gi|151505046|gb|EF670598.1| Norovirus Hu/Hebei/48574/2006/CHN capsid protein gene, partial cds	EF670598.1	Hebei	2006
gi|151505048|gb|EF670599.1| Norovirus Hu/Hebei/48578/2006/CHN capsid protein gene, partial cds	EF670599.1	Hebei	2006
gi|269313952|gb|EF670649.2| Norovirus Hu/Hebei/48580/2006/CHN RNA polymerase gene, partial cds and capsid protein and minor structural pretein genes, complete cds	EF670649.2	Hebei	2006
gi|151505050|gb|EF670600.1| Norovirus Hu/Hebei/48588/2006/CHN capsid protein gene, partial cds	EF670600.1	Hebei	2006
gi|151505052|gb|EF670601.1| Norovirus Hu/Hebei/48962/2006/CHN capsid protein gene, partial cds	EF670601.1	Hebei	2006
gi|151505054|gb|EF670602.1| Norovirus Hu/Hebei/48963/2006/CHN capsid protein gene, partial cds	EF670602.1	Hebei	2006
gi|151505056|gb|EF670603.1| Norovirus Hu/Hebei/48966/2006/CHN capsid protein gene, partial cds	EF670603.1	Hebei	2006
gi|151505110|gb|EF670630.1| Norovirus Hu/Hebei/50033/2006/CHN capsid protein gene, partial cds	EF670630.1	Hebei	2006
gi|151505112|gb|EF670631.1| Norovirus Hu/Hebei/50034/2006/CHN capsid protein gene, partial cds	EF670631.1	Hebei	2006
gi|151505114|gb|EF670632.1| Norovirus Hu/Hebei/50036/2006/CHN capsid protein gene, partial cds	EF670632.1	Hebei	2006
gi|151505116|gb|EF670633.1| Norovirus Hu/Hebei/50038/2006/CHN capsid protein gene, partial cds	EF670633.1	Hebei	2006
gi|151505118|gb|EF670634.1| Norovirus Hu/Hebei/50039/2006/CHN capsid protein gene, partial cds	EF670634.1	Hebei	2006
gi|151505120|gb|EF670635.1| Norovirus Hu/Hebei/50040/2006/CHN capsid protein gene, partial cds	EF670635.1	Hebei	2006
gi|151505140|gb|EF670645.1| Norovirus Hu/Hebei/50302/2006/CHN capsid protein gene, partial cds	EF670645.1	Hebei	2006
gi|151505142|gb|EF670646.1| Norovirus Hu/Hebei/50307/2006/CHN capsid protein gene, partial cds	EF670646.1	Hebei	2006
gi|151505144|gb|EF670647.1| Norovirus Hu/Hebei/50316/2006/CHN capsid protein gene, partial cds	EF670647.1	Hebei	2006
gi|151505146|gb|EF670648.1| Norovirus Hu/Hebei/50322/2006/CHN capsid protein gene, partial cds	EF670648.1	Hebei	2006
gi|169639667|gb|EU400330.1| Norovirus Hu/GII4/47925/Hebei/06/CHN capsid protein gene, partial cds	EU400330.1	Hebei	2006
gi|169639675|gb|EU400334.1| Norovirus Hu/GII4/50318/Hebei/06/CHN capsid protein gene, partial cds	EU400334.1	Hebei	2006
gi|169639737|gb|EU400365.1| Norovirus Hu/GII4/51850/Hebei/07/CHN capsid protein gene, partial cds	EU400365.1	Hebei	2007
gi|169639739|gb|EU400366.1| Norovirus Hu/GII4/51856/Hebei/07/CHN capsid protein gene, partial cds	EU400366.1	Hebei	2007
gi|169639741|gb|EU400367.1| Norovirus Hu/GII4/51873/Hebei/07/CHN capsid protein gene, partial cds	EU400367.1	Hebei	2007
gi|169639743|gb|EU400368.1| Norovirus Hu/GII4/51875/Hebei/07/CHN capsid protein gene, partial cds	EU400368.1	Hebei	2007
gi|378405810|gb|JN864947.1| Norovirus Hu/GII.12/HebeiCHD1/CHN/2011 RNA-dependent RNA polymerase and capsid protein genes, partial cds	JN864947.1	Hebei	2011
gi|169639761|gb|EU400377.1| Norovirus Hu/GII3/49167/Henan/06/CHN capsid protein gene, partial cds	EU400377.1	Henan	2006
gi|151505066|gb|EF670608.1| Norovirus Hu/Henan/49166/2006/CHN capsid protein gene, partial cds	EF670608.1	Henan	2006
gi|151505068|gb|EF670609.1| Norovirus Hu/Henan/49189/2006/CHN capsid protein gene, partial cds	EF670609.1	Henan	2006
gi|806475511|gb|KP718670.1| Norovirus GII.17 isolate Hu/15F10/HY/GD/CHN/2015 VP1 (VP1) gene, partial cds	KP718670.1	Heyuan	2015
gi|806475513|gb|KP718671.1| Norovirus GII.17 isolate Hu/15F13/HY/GD/CHN/2015 VP1 (VP1) gene, partial cds	KP718671.1	Heyuan	2015
gi|806475515|gb|KP718672.1| Norovirus GII.17 isolate Hu/15F14/HY/GD/CHN/2015 VP1 (VP1) gene, partial cds	KP718672.1	Heyuan	2015
gi|806475517|gb|KP718673.1| Norovirus GII.17 isolate Hu/15F15/HY/GD/CHN/2015 VP1 (VP1) gene, partial cds	KP718673.1	Heyuan	2015
gi|806475519|gb|KP718674.1| Norovirus GII.17 isolate Hu/15F16/HY/GD/CHN/2015 VP1 (VP1) gene, partial cds	KP718674.1	Heyuan	2015
gi|749444737|gb|KP241905.1| Norovirus GII.4 isolate GII/Hu/HKG/2014/GII.4/CUHK-NS-436 VP1 gene, complete cds	KP241905.1	Hongkong	2014
gi|749444739|gb|KP241906.1| Norovirus GII.4 isolate GII/Hu/HKG/2014/GII.4/CUHK-NS-437 VP1 gene, complete cds	KP241906.1	Hongkong	2014
gi|749444741|gb|KP241907.1| Norovirus GII.4 isolate GII/Hu/HKG/2014/GII.4/CUHK-NS-439 VP1 gene, complete cds	KP241907.1	Hongkong	2014
gi|749444743|gb|KP241908.1| Norovirus GII.4 isolate GII/Hu/HKG/2014/GII.4/CUHK-NS-440 VP1 gene, complete cds	KP241908.1	Hongkong	2014
gi|749444745|gb|KP241909.1| Norovirus GII.4 isolate GII/Hu/HKG/2014/GII.4/CUHK-NS-443 VP1 gene, complete cds	KP241909.1	Hongkong	2014
gi|749444747|gb|KP241910.1| Norovirus GII.4 isolate GII/Hu/HKG/2014/GII.4/CUHK-NS-444 VP1 gene, complete cds	KP241910.1	Hongkong	2014
gi|749444749|gb|KP241911.1| Norovirus GII.4 isolate GII/Hu/HKG/2014/GII.4/CUHK-NS-445 VP1 gene, complete cds	KP241911.1	Hongkong	2014
gi|749444751|gb|KP241912.1| Norovirus GII.4 isolate GII/Hu/HKG/2014/GII.4/CUHK-NS-448 VP1 gene, complete cds	KP241912.1	Hongkong	2014
gi|749444753|gb|KP241913.1| Norovirus GII.4 isolate GII/Hu/HKG/2014/GII.4/CUHK-NS-451 VP1 gene, complete cds	KP241913.1	Hongkong	2014
gi|749444755|gb|KP241914.1| Norovirus GII.4 isolate GII/Hu/HKG/2014/GII.4/CUHK-NS-453 VP1 gene, complete cds	KP241914.1	Hongkong	2014
gi|749444757|gb|KP241915.1| Norovirus GII.4 isolate GII/Hu/HKG/2014/GII.4/CUHK-NS-454 VP1 gene, complete cds	KP241915.1	Hongkong	2014
gi|806475649|gb|KP698923.1| Norovirus GII.4 isolate GII/Hu/HKG/2014/GII.4/CUHK-NS-474 viral protein 1 (VP1) gene, complete cds	KP698923.1	Hongkong	2014
gi|806475651|gb|KP698924.1| Norovirus GII.4 isolate GII/Hu/HKG/2014/GII.4/CUHK-NS-485 viral protein 1 (VP1) gene, complete cds	KP698924.1	Hongkong	2014
gi|806475653|gb|KP698925.1| Norovirus GII.4 isolate GII/Hu/HKG/2014/GII.4/CUHK-NS-489 viral protein 1 (VP1) gene, complete cds	KP698925.1	Hongkong	2014
gi|806475655|gb|KP698926.1| Norovirus GII.4 isolate GII/Hu/HKG/2014/GII.4/CUHK-NS-490 viral protein 1 (VP1) gene, complete cds	KP698926.1	Hongkong	2014
gi|806475657|gb|KP698927.1| Norovirus GII.4 isolate GII/Hu/HKG/2014/GII.4/CUHK-NS-505 viral protein 1 (VP1) gene, complete cds	KP698927.1	Hongkong	2014
gi|631230011|gb|KJ499441.1| Norovirus GII.3 strain GII/Hu/HKG/2013/GII.3/CUHK-NS-193 capsid protein (VP1) gene, complete cds	KJ499441.1	HongKong	2013
gi|631230013|gb|KJ499442.1| Norovirus GII.3 strain GII/Hu/HKG/2013/GII.3/CUHK-NS-201 capsid protein (VP1) gene, complete cds	KJ499442.1	HongKong	2013
gi|631230015|gb|KJ499443.1| Norovirus GII.3 strain GII/Hu/HKG/2013/GII.3/CUHK-NS-218 capsid protein (VP1) gene, complete cds	KJ499443.1	HongKong	2013
gi|631230017|gb|KJ499444.1| Norovirus GII.3 strain GII/Hu/HKG/2014/GII.3/CUHK-NS-227 capsid protein (VP1) gene, complete cds	KJ499444.1	HongKong	2014
gi|631230019|gb|KJ499445.1| Norovirus GII.3 strain GII/Hu/HKG/2014/GII.3/CUHK-NS-232 capsid protein (VP1) gene, complete cds	KJ499445.1	HongKong	2014
gi|806475659|gb|KP698928.1| Norovirus GII.17 isolate GII/Hu/HKG/2014/GII.17/CUHK-NS-491 viral protein 1 (VP1) gene, complete cds	KP698928.1	HongKong	2014
gi|806475661|gb|KP698929.1| Norovirus GII.17 isolate GII/Hu/HKG/2014/GII.17/CUHK-NS-494 viral protein 1 (VP1) gene, complete cds	KP698929.1	HongKong	2014
gi|806475663|gb|KP698930.1| Norovirus GII.17 isolate GII/Hu/HKG/2015/GII.17/CUHK-NS-511 viral protein 1 (VP1) gene, complete cds	KP698930.1	HongKong	2015
gi|806475665|gb|KP698931.1| Norovirus GII.17 isolate GII/Hu/HKG/2015/GII.17/CUHK-NS-513 viral protein 1 (VP1) gene, complete cds	KP698931.1	HongKong	2015
gi|806475667|gb|KP998539.1| Norovirus GII.17 isolate GII/Hu/HKG/2014/GII.17/CUHK-NS-463, complete genome	KP998539.1	HongKong	2014
gi|255687982|gb|GQ384452.1| Norovirus Hu/GII.4/HK/CU09N10/2009/CHN capsid protein gene, partial cds	GQ384452.1	Hongkong	2009
gi|255687984|gb|GQ384453.1| Norovirus Hu/GII.4/HK/CU09N11/2009/CHN capsid protein gene, partial cds	GQ384453.1	Hongkong	2009
gi|255687986|gb|GQ384454.1| Norovirus Hu/GII.4/HK/CU09N12/2009/CHN capsid protein gene, partial cds	GQ384454.1	Hongkong	2009
gi|255687994|gb|GQ402166.1| Norovirus Hu/GII.4/HK/CU09N24/2009/CHN capsid protein gene, partial cds	GQ402166.1	Hongkong	2009
gi|255687970|gb|GQ384446.1| Norovirus Hu/GII.4/HK/CU09N4/2009/CHN capsid protein gene, partial cds	GQ384446.1	Hongkong	2009
gi|255687972|gb|GQ384447.1| Norovirus Hu/GII.4/HK/CU09N5/2009/CHN capsid protein gene, partial cds	GQ384447.1	Hongkong	2009
gi|255687974|gb|GQ384448.1| Norovirus Hu/GII.4/HK/CU09N6/2009/CHN capsid protein gene, partial cds	GQ384448.1	Hongkong	2009
gi|255687976|gb|GQ384449.1| Norovirus Hu/GII.4/HK/CU09N7/2009/CHN truncated capsid protein gene, complete cds	GQ384449.1	Hongkong	2009
gi|255687978|gb|GQ384450.1| Norovirus Hu/GII.4/HK/CU09N8/2009/CHN truncated capsid protein gene, complete cds	GQ384450.1	Hongkong	2009
gi|255687980|gb|GQ384451.1| Norovirus Hu/GII.4/HK/CU09N9/2009/CHN capsid protein gene, partial cds	GQ384451.1	Hongkong	2009
gi|255687992|gb|GQ384457.1| Norovirus Hu/GII.4/HK/CU09S42/2009/CHN capsid protein gene, partial cds	GQ384457.1	Hongkong	2009
gi|255687988|gb|GQ384455.1| Norovirus Hu/GII.4/HK/CU09T10/2009/CHN capsid protein gene, partial cds	GQ384455.1	Hongkong	2009
gi|255687990|gb|GQ384456.1| Norovirus Hu/GII.4/HK/CU09T12/2009/CHN capsid protein gene, partial cds	GQ384456.1	Hongkong	2009
gi|291480263|gb|GU228569.1| Norovirus Hu/GII.4/Hong Kong/CUIF053/2006/CHN RNA-dependent RNA polymerase gene, partial cds	GU228569.1	Hongkong	2006
gi|291480265|gb|GU228570.1| Norovirus Hu/GII.4/Hong Kong/CUIF053/2006/CHN viral protein 1 (VP1) gene, partial cds	GU228570.1	Hongkong	2006
gi|301014742|gb|HM191767.1| Norovirus Hu/II.4/2847531/HK/2009 capsid gene, partial cds	HM191767.1	Hongkong	2009
gi|301014746|gb|HM191761.1| Norovirus Hu/II.4/2847531/HK/2009 polymerase gene, partial cds	HM191761.1	Hongkong	2009
gi|313756857|gb|HQ005297.1| Norovirus Hu/II.4/2847531/HK/2009 polymerase gene, partial cds and capsid gene, complete cds	HQ005297.1	Hongkong	2009
gi|301014729|gb|HM191771.1| Norovirus Hu/II.4/2855287/HK/2009 polymerase and capsid genes, partial cds	HM191771.1	Hongkong	2009
gi|301014748|gb|HM191762.1| Norovirus Hu/II.4/2855287/HK/2009 polymerase gene, partial cds	HM191762.1	Hongkong	2009
gi|301014726|gb|HM191770.1| Norovirus Hu/II.4/2842958/HK/2009 polymerase and capsid genes, partial cds	HM191770.1	Hongkong	2009
gi|301014738|gb|HM191765.1| Norovirus Hu/II.4/2842958/HK/2009 capsid gene, partial cds	HM191765.1	Hongkong	2009
gi|301014750|gb|HM191763.1| Norovirus Hu/II.4/2842958/HK/2009 polymerase gene, partial cds	HM191763.1	Hongkong	2009
gi|301014732|gb|HM191772.1| Norovirus Hu/II.4/2221223/HK/2009 polymerase and capsid genes, partial cds	HM191772.1	Hongkong	2009
gi|301014744|gb|HM191768.1| Norovirus Hu/II.4/2221223/HK/2009 capsid gene, partial cds	HM191768.1	Hongkong	2009
gi|301014752|gb|HM191764.1| Norovirus Hu/II.4/2221223/HK/2009 polymerase gene, partial cds	HM191764.1	Hongkong	2009
gi|313756843|gb|HQ005292.1| Norovirus Hu/II.4/2221223/HK/2009 polymerase gene, partial cds and capsid gene, complete cds	HQ005292.1	Hongkong	2009
gi|301014740|gb|HM191766.1| Norovirus Hu/II.4/2819760/HK/2009 capsid gene, partial cds	HM191766.1	Hongkong	2009
gi|313756846|gb|HQ005293.1| Norovirus Hu/II.4/2819760/HK/2009 polymerase gene, partial cds and capsid gene, complete cds	HQ005293.1	Hongkong	2009
gi|301014723|gb|HM191769.1| Norovirus Hu/II.4/2838023/HK/2009 polymerase and capsid genes, partial cds	HM191769.1	Hongkong	2009
gi|301014735|gb|HM191773.1| Norovirus Hu/II.4/2200661/HK/2010 polymerase gene, partial cds and capsid gene, complete cds	HM191773.1	Hongkong	2010
gi|313756863|gb|HQ005299.1| Norovirus Hu/II.4/2201480/HK/2010 polymerase gene, partial cds and capsid gene, complete cds	HQ005299.1	Hongkong	2010
gi|313756852|gb|HQ005295.1| Norovirus Hu/II.4/2831779/HK/2009 polymerase gene, partial cds and capsid-like gene, complete sequence	HQ005295.1	Hongkong	2009
gi|313756849|gb|HQ005294.1| Norovirus Hu/II.4/2845694/HK/2009 polymerase gene, partial cds and capsid gene, complete cds	HQ005294.1	Hongkong	2009
gi|313756860|gb|HQ005298.1| Norovirus Hu/II.4/2849738/HK/2009 polymerase gene, partial cds and capsid gene, complete cds	HQ005298.1	Hongkong	2009
gi|313756854|gb|HQ005296.1| Norovirus Hu/II.4/2856357/HK/2009 polymerase gene, partial cds and capsid gene, complete cds	HQ005296.1	Hongkong	2009
gi|313758883|gb|HM802546.1| Norovirus Hu/GII.4/Hong Kong/CU041206/2004/CHN RNA-dependent RNA polymerase gene, partial cds and VP1 and VP2 genes, complete cds	HM802546.1	Hongkong	2004
gi|313758863|gb|HM802541.1| Norovirus Hu/GII.4/Hong Kong/CU041213/2004/CHN RNA-dependent RNA polymerase gene, partial cds and VP1 and VP2 genes, complete cds	HM802541.1	Hongkong	2004
gi|313758903|gb|HM802551.1| Norovirus Hu/GII.4/Hong Kong/CU041222/2004/CHN RNA-dependent RNA polymerase gene, partial cds and VP1 and VP2 genes, complete cds	HM802551.1	Hongkong	2004
gi|313758887|gb|HM802547.1| Norovirus Hu/GII.4/Hong Kong/CU041225/2004/CHN RNA-dependent RNA polymerase gene, partial cds and VP1 and VP2 genes, complete cds	HM802547.1	Hongkong	2004
gi|313758871|gb|HM802543.1| Norovirus Hu/GII.4/Hong Kong/CU050106/2005/CHN RNA-dependent RNA polymerase gene, partial cds and VP1 and VP2 genes, complete cds	HM802543.1	Hongkong	2005
gi|313758891|gb|HM802548.1| Norovirus Hu/GII.4/Hong Kong/CU050128/2005/CHN RNA-dependent RNA polymerase gene, partial cds and VP1 and VP2 genes, complete cds	HM802548.1	Hongkong	2005
gi|313758919|gb|HM802555.1| Norovirus Hu/GII.4/Hong Kong/CU050130/2005/CHN RNA-dependent RNA polymerase gene, partial cds and VP1 and VP2 genes, complete cds	HM802555.1	Hongkong	2005
gi|313758895|gb|HM802549.1| Norovirus Hu/GII.4/Hong Kong/CU050136/2005/CHN RNA-dependent RNA polymerase gene, partial cds and VP1 and VP2 genes, complete cds	HM802549.1	Hongkong	2005
gi|313758867|gb|HM802542.1| Norovirus Hu/GII.4/Hong Kong/CU050140/2005/CHN RNA-dependent RNA polymerase gene, partial cds and VP1 and VP2 genes, complete cds	HM802542.1	Hongkong	2005
gi|313758859|gb|HM802540.1| Norovirus Hu/GII.4/Hong Kong/CU050141/2005/CHN RNA-dependent RNA polymerase gene, partial cds and VP1 and VP2 genes, complete cds	HM802540.1	Hongkong	2005
gi|313758899|gb|HM802550.1| Norovirus Hu/GII.4/Hong Kong/CU050152/2005/CHN RNA-dependent RNA polymerase gene, partial cds and VP1 and VP2 genes, complete cds	HM802550.1	Hongkong	2005
gi|313758879|gb|HM802545.1| Norovirus Hu/GII.4/Hong Kong/CU050431/2005/CHN RNA-dependent RNA polymerase gene, partial cds and VP1 and VP2 genes, complete cds	HM802545.1	Hongkong	2005
gi|313758907|gb|HM802552.1| Norovirus Hu/GII.4/Hong Kong/CU050852/2005/CHN RNA-dependent RNA polymerase gene, partial cds and VP1 and VP2 genes, complete cds	HM802552.1	Hongkong	2005
gi|313758911|gb|HM802553.1| Norovirus Hu/GII.4/Hong Kong/CU051013/2005/CHN RNA-dependent RNA polymerase gene, partial cds and VP1 and VP2 genes, complete cds	HM802553.1	Hongkong	2005
gi|313758915|gb|HM802554.1| Norovirus Hu/GII.4/Hong Kong/CU051120/2005/CHN RNA-dependent RNA polymerase gene, partial cds and VP1 and VP2 genes, complete cds	HM802554.1	Hongkong	2005
gi|313758875|gb|HM802544.1| Norovirus Hu/GII.4/Hong Kong/CU051146/2005/CHN RNA-dependent RNA polymerase gene, partial cds and VP1 and VP2 genes, complete cds	HM802544.1	Hongkong	2005
gi|313758839|gb|HM802535.1| Norovirus Hu/GII.4/Hong Kong/CU060001/2006/CHN RNA-dependent RNA polymerase gene, partial cds and VP1 and VP2 genes, complete cds	HM802535.1	Hongkong	2006
gi|313758815|gb|HM802529.1| Norovirus Hu/GII.4/Hong Kong/CU060009/2006/CHN RNA-dependent RNA polymerase gene, partial cds and VP1 and VP2 genes, complete cds	HM802529.1	Hongkong	2006
gi|313758799|gb|HM802525.1| Norovirus Hu/GII.4/Hong Kong/CU060011/2006/CHN RNA-dependent RNA polymerase gene, partial cds and VP1 and VP2 genes, complete cds	HM802525.1	Hongkong	2006
gi|313758807|gb|HM802527.1| Norovirus Hu/GII.4/Hong Kong/CU060012/2006/CHN RNA-dependent RNA polymerase gene, partial cds and VP1 and VP2 genes, complete cds	HM802527.1	Hongkong	2006
gi|313758847|gb|HM802537.1| Norovirus Hu/GII.4/Hong Kong/CU060014/2006/CHN RNA-dependent RNA polymerase gene, partial cds and VP1 and VP2 genes, complete cds	HM802537.1	Hongkong	2006
gi|313758851|gb|HM802538.1| Norovirus Hu/GII.4/Hong Kong/CU060024/2006/CHN RNA-dependent RNA polymerase gene, partial cds and VP1 and VP2 genes, complete cds	HM802538.1	Hongkong	2006
gi|313758855|gb|HM802539.1| Norovirus Hu/GII.4/Hong Kong/CU060025/2006/CHN RNA-dependent RNA polymerase gene, partial cds and VP1 and VP2 genes, complete cds	HM802539.1	Hongkong	2006
gi|313758823|gb|HM802531.1| Norovirus Hu/GII.4/Hong Kong/CU060026/2006/CHN RNA-dependent RNA polymerase gene, partial cds and VP1 and VP2 genes, complete cds	HM802531.1	Hongkong	2006
gi|313758803|gb|HM802526.1| Norovirus Hu/GII.4/Hong Kong/CU060027/2006/CHN RNA-dependent RNA polymerase gene, partial cds and VP1 and VP2 genes, complete cds	HM802526.1	Hongkong	2006
gi|313758819|gb|HM802530.1| Norovirus Hu/GII.4/Hong Kong/CU060028/2006/CHN RNA-dependent RNA polymerase gene, partial cds and VP1 and VP2 genes, complete cds	HM802530.1	Hongkong	2006
gi|313758827|gb|HM802532.1| Norovirus Hu/GII.4/Hong Kong/CU060030/2006/CHN RNA-dependent RNA polymerase gene, partial cds and VP1 and VP2 genes, complete cds	HM802532.1	Hongkong	2006
gi|313758835|gb|HM802534.1| Norovirus Hu/GII.4/Hong Kong/CU060031/2006/CHN RNA-dependent RNA polymerase gene, partial cds and VP1 and VP2 genes, complete cds	HM802534.1	Hongkong	2006
gi|313758811|gb|HM802528.1| Norovirus Hu/GII.4/Hong Kong/CU060036/2006/CHN RNA-dependent RNA polymerase gene, partial cds and VP1 and VP2 genes, complete cds	HM802528.1	Hongkong	2006
gi|313758831|gb|HM802533.1| Norovirus Hu/GII.4/Hong Kong/CU060037/2006/CHN RNA-dependent RNA polymerase gene, partial cds and VP1 and VP2 genes, complete cds	HM802533.1	Hongkong	2006
gi|313758843|gb|HM802536.1| Norovirus Hu/GII.4/Hong Kong/CU060039/2006/CHN RNA-dependent RNA polymerase gene, partial cds and VP1 and VP2 genes, complete cds	HM802536.1	Hongkong	2006
gi|393192855|gb|JN699040.1| Norovirus Hu/GII.3/HK54/CN/1977 VP1 gene, complete cds	JN699040.1	HongKong	1977
gi|393192853|gb|JN699039.1| Norovirus Hu/GII.3/HK71/CN/1978 VP1 gene, complete cds	JN699039.1	HongKong	1978
gi|421952699|gb|JX846924.1| Norovirus Hu/GII.3/HK71/1978/CHN, complete genome	JX846924.1	HongKong	1978
gi|425707214|gb|KC175323.1| Norovirus Hu/GII.4/Hong Kong/CUHK3630/2012/CHN, complete genome	KC175323.1	Hongkong	2012
gi|471757530|gb|KC597144.1| Norovirus Hu/GII.3/HK46/1977/CHN, partial genome	KC597144.1	HongKong	1977
gi|924268042|gb|KP902563.1| Norovirus Hu/GII.17/HKG/2014/CUHK-NS-258 viral protein 1 (VP1) gene, complete cds	KP902563.1	HongKong	2014
gi|924268044|gb|KP902564.1| Norovirus Hu/GII.17/HKG/2014/CUHK-NS-276 viral protein 1 (VP1) gene, complete cds	KP902564.1	HongKong	2014
gi|924268046|gb|KP902565.1| Norovirus Hu/GII.17/HKG/2014/CUHK-NS-360 viral protein 1 (VP1) gene, complete cds	KP902565.1	HongKong	2014
gi|924268048|gb|KP902566.1| Norovirus Hu/GII.17/HKG/2014/CUHK-NS-405 viral protein 1 (VP1) gene, complete cds	KP902566.1	HongKong	2014
gi|924268050|gb|KP902567.1| Norovirus Hu/GII.17/HKG/2014/CUHK-NS-438 viral protein 1 (VP1) gene, complete cds	KP902567.1	HongKong	2014
gi|924268052|gb|KP902568.1| Norovirus Hu/GII.17/HKG/2014/CUHK-NS-455 viral protein 1 (VP1) gene, complete cds	KP902568.1	HongKong	2014
gi|924268054|gb|KP902569.1| Norovirus Hu/GII.17/HKG/2014/CUHK-NS-456 viral protein 1 (VP1) gene, complete cds	KP902569.1	HongKong	2014
gi|924268056|gb|KP902570.1| Norovirus Hu/GII.17/HKG/2014/CUHK-NS-463 viral protein 1 (VP1) gene, complete cds	KP902570.1	HongKong	2014
gi|924268058|gb|KP902571.1| Norovirus Hu/GII.17/HKG/2014/CUHK-NS-480 viral protein 1 (VP1) gene, complete cds	KP902571.1	HongKong	2014
gi|924268060|gb|KP902572.1| Norovirus Hu/GII.17/HKG/2014/CUHK-NS-482 viral protein 1 (VP1) gene, complete cds	KP902572.1	HongKong	2014
gi|924268062|gb|KP902573.1| Norovirus Hu/GII.17/HKG/2014/CUHK-NS-483 viral protein 1 (VP1) gene, complete cds	KP902573.1	HongKong	2014
gi|924268064|gb|KP902574.1| Norovirus Hu/GII.17/HKG/2014/CUHK-NS-492 viral protein 1 (VP1) gene, complete cds	KP902574.1	HongKong	2014
gi|924268066|gb|KP902575.1| Norovirus Hu/GII.17/HKG/2014/CUHK-NS-493 viral protein 1 (VP1) gene, complete cds	KP902575.1	HongKong	2014
gi|924268068|gb|KP902576.1| Norovirus Hu/GII.17/HKG/2014/CUHK-NS-500 viral protein 1 (VP1) gene, complete cds	KP902576.1	HongKong	2014
gi|924268070|gb|KP902577.1| Norovirus Hu/GII.17/HKG/2014/CUHK-NS-502 viral protein 1 (VP1) gene, complete cds	KP902577.1	HongKong	2014
gi|924268072|gb|KP902578.1| Norovirus Hu/GII.17/HKG/2014/CUHK-NS-503 viral protein 1 (VP1) gene, complete cds	KP902578.1	HongKong	2014
gi|924268074|gb|KP902579.1| Norovirus Hu/GII.17/HKG/2015/CUHK-NS-506 viral protein 1 (VP1) gene, complete cds	KP902579.1	HongKong	2015
gi|924268076|gb|KP902580.1| Norovirus Hu/GII.17/HKG/2015/CUHK-NS-512 viral protein 1 (VP1) gene, complete cds	KP902580.1	HongKong	2015
gi|924268078|gb|KP902581.1| Norovirus Hu/GII.17/HKG/2015/CUHK-NS-514 viral protein 1 (VP1) gene, complete cds	KP902581.1	HongKong	2015
gi|924268080|gb|KP902582.1| Norovirus Hu/GII.17/HKG/2015/CUHK-NS-517 viral protein 1 (VP1) gene, complete cds	KP902582.1	HongKong	2015
gi|924268082|gb|KP902583.1| Norovirus Hu/GII.17/HKG/2015/CUHK-NS-520 viral protein 1 (VP1) gene, complete cds	KP902583.1	HongKong	2015
gi|924268084|gb|KP902584.1| Norovirus Hu/GII.17/HKG/2015/CUHK-NS-521 viral protein 1 (VP1) gene, complete cds	KP902584.1	HongKong	2015
gi|924268086|gb|KP902585.1| Norovirus Hu/GII.17/HKG/2015/CUHK-NS-528 viral protein 1 (VP1) gene, complete cds	KP902585.1	HongKong	2015
gi|924268088|gb|KP902586.1| Norovirus Hu/GII.17/HKG/2015/CUHK-NS-549 viral protein 1 (VP1) gene, complete cds	KP902586.1	HongKong	2015
gi|924268090|gb|KP902587.1| Norovirus Hu/GII.17/HKG/2015/CUHK-NS-556 viral protein 1 (VP1) gene, complete cds	KP902587.1	HongKong	2015
gi|924268092|gb|KP902588.1| Norovirus Hu/GII.17/HKG/2015/CUHK-NS-565 viral protein 1 (VP1) gene, complete cds	KP902588.1	HongKong	2015
gi|924268094|gb|KP902589.1| Norovirus Hu/GII.17/HKG/2015/CUHK-NS-574 viral protein 1 (VP1) gene, complete cds	KP902589.1	HongKong	2015
gi|924268096|gb|KP902590.1| Norovirus Hu/GII.17/HKG/2015/CUHK-NS-575 viral protein 1 (VP1) gene, complete cds	KP902590.1	HongKong	2015
gi|954623034|gb|KT315668.1| Norovirus Hu/GII.17/CUHK-NS-469/HKG/2014 viral protein 1 (VP1) gene, complete cds	KT315668.1	HongKong	2014
gi|954623036|gb|KT315669.1| Norovirus Hu/GII.17/CUHK-NS-472/HKG/2014 viral protein 1 (VP1) gene, complete cds	KT315669.1	HongKong	2014
gi|954623038|gb|KT315670.1| Norovirus Hu/GII.17/CUHK-NS-475/HKG/2014 viral protein 1 (VP1) gene, complete cds	KT315670.1	HongKong	2014
gi|954623040|gb|KT315671.1| Norovirus Hu/GII.17/CUHK-NS-476/HKG/2014 viral protein 1 (VP1) gene, complete cds	KT315671.1	HongKong	2014
gi|954623042|gb|KT315672.1| Norovirus Hu/GII.17/CUHK-NS-478/HKG/2014 viral protein 1 (VP1) gene, complete cds	KT315672.1	HongKong	2014
gi|954623044|gb|KT315673.1| Norovirus Hu/GII.17/CUHK-NS-486/HKG/2014 viral protein 1 (VP1) gene, complete cds	KT315673.1	HongKong	2014
gi|954623046|gb|KT315674.1| Norovirus Hu/GII.17/CUHK-NS-522/HKG/2015 viral protein 1 (VP1) gene, complete cds	KT315674.1	HongKong	2015
gi|954623048|gb|KT315675.1| Norovirus Hu/GII.17/CUHK-NS-523/HKG/2015 viral protein 1 (VP1) gene, complete cds	KT315675.1	HongKong	2015
gi|954623050|gb|KT315676.1| Norovirus Hu/GII.17/CUHK-NS-533/HKG/2015 viral protein 1 (VP1) gene, complete cds	KT315676.1	HongKong	2015
gi|954623052|gb|KT315677.1| Norovirus Hu/GII.17/CUHK-NS-534/HKG/2015 viral protein 1 (VP1) gene, complete cds	KT315677.1	HongKong	2015
gi|954623054|gb|KT315678.1| Norovirus Hu/GII.17/CUHK-NS-537/HKG/2015 viral protein 1 (VP1) gene, complete cds	KT315678.1	HongKong	2015
gi|954623056|gb|KT315679.1| Norovirus Hu/GII.17/CUHK-NS-539/HKG/2015 viral protein 1 (VP1) gene, complete cds	KT315679.1	HongKong	2015
gi|954623058|gb|KT315680.1| Norovirus Hu/GII.17/CUHK-NS-560/HKG/2015 viral protein 1 (VP1) gene, complete cds	KT315680.1	HongKong	2015
gi|954623060|gb|KT315681.1| Norovirus Hu/GII.17/CUHK-NS-570/HKG/2015 viral protein 1 (VP1) gene, complete cds	KT315681.1	HongKong	2015
gi|954623062|gb|KT315682.1| Norovirus Hu/GII.17/CUHK-NS-579/HKG/2015 viral protein 1 (VP1) gene, complete cds	KT315682.1	HongKong	2015
gi|954623064|gb|KT315683.1| Norovirus Hu/GII.17/CUHK-NS-582/HKG/2015 viral protein 1 (VP1) gene, complete cds	KT315683.1	HongKong	2015
gi|954623066|gb|KT315684.1| Norovirus Hu/GII.17/CUHK-NS-586/HKG/2015 viral protein 1 (VP1) gene, complete cds	KT315684.1	HongKong	2015
gi|954623068|gb|KT315685.1| Norovirus Hu/GII.17/CUHK-NS-589/HKG/2015 viral protein 1 (VP1) gene, complete cds	KT315685.1	HongKong	2015
gi|954623070|gb|KT315686.1| Norovirus Hu/GII.17/CUHK-NS-592/HKG/2015 viral protein 1 (VP1) gene, complete cds	KT315686.1	HongKong	2015
gi|954623072|gb|KT315687.1| Norovirus Hu/GII.17/CUHK-NS-593/HKG/2015 viral protein 1 (VP1) gene, complete cds	KT315687.1	HongKong	2015
gi|954623074|gb|KT315688.1| Norovirus Hu/GII.17/CUHK-NS-599/HKG/2015 viral protein 1 (VP1) gene, complete cds	KT315688.1	HongKong	2015
gi|954623076|gb|KT315689.1| Norovirus Hu/GII.17/CUHK-NS-600/HKG/2015 viral protein 1 (VP1) gene, complete cds	KT315689.1	HongKong	2015
gi|954623078|gb|KT315690.1| Norovirus Hu/GII.17/CUHK-NS-602/HKG/2015 viral protein 1 (VP1) gene, complete cds	KT315690.1	HongKong	2015
gi|954623080|gb|KT315691.1| Norovirus Hu/GII.17/CUHK-NS-603/HKG/2015 viral protein 1 (VP1) gene, complete cds	KT315691.1	HongKong	2015
gi|954623082|gb|KT315692.1| Norovirus Hu/GII.17/CUHK-NS-604/HKG/2015 viral protein 1 (VP1) gene, complete cds	KT315692.1	HongKong	2015
gi|954623084|gb|KT315693.1| Norovirus Hu/GII.17/CUHK-NS-606/HKG/2015 viral protein 1 (VP1) gene, complete cds	KT315693.1	HongKong	2015
gi|954623086|gb|KT315694.1| Norovirus Hu/GII.17/CUHK-NS-611/HKG/2015 viral protein 1 (VP1) gene, complete cds	KT315694.1	HongKong	2015
gi|954623088|gb|KT315695.1| Norovirus Hu/GII.17/CUHK-NS-612/HKG/2015 viral protein 1 (VP1) gene, complete cds	KT315695.1	HongKong	2015
gi|954623090|gb|KT315696.1| Norovirus Hu/GII.17/CUHK-NS-616/HKG/2015 viral protein 1 (VP1) gene, complete cds	KT315696.1	HongKong	2015
gi|954623092|gb|KT315697.1| Norovirus Hu/GII.17/CUHK-NS-619/HKG/2015 viral protein 1 (VP1) gene, complete cds	KT315697.1	HongKong	2015
gi|954623094|gb|KT315698.1| Norovirus Hu/GII.17/CUHK-NS-627/HKG/2015 viral protein 1 (VP1) gene, complete cds	KT315698.1	HongKong	2015
gi|954623096|gb|KT315699.1| Norovirus Hu/GII.17/CUHK-NS-629/HKG/2015 viral protein 1 (VP1) gene, complete cds	KT315699.1	HongKong	2015
gi|954623098|gb|KT315700.1| Norovirus Hu/GII.17/CUHK-NS-634/HKG/2015 viral protein 1 (VP1) gene, complete cds	KT315700.1	HongKong	2015
gi|954623100|gb|KT315701.1| Norovirus Hu/GII.17/CUHK-NS-636/HKG/2015 viral protein 1 (VP1) gene, complete cds	KT315701.1	HongKong	2015
gi|954623102|gb|KT315702.1| Norovirus Hu/GII.17/CUHK-NS-637/HKG/2015 viral protein 1 (VP1) gene, complete cds	KT315702.1	HongKong	2015
gi|954623104|gb|KT315703.1| Norovirus Hu/GII.17/CUHK-NS-639/HKG/2015 viral protein 1 (VP1) gene, complete cds	KT315703.1	HongKong	2015
gi|954623106|gb|KT315704.1| Norovirus Hu/GII.17/CUHK-NS-641/HKG/2015 viral protein 1 (VP1) gene, complete cds	KT315704.1	HongKong	2015
gi|954623108|gb|KT315705.1| Norovirus Hu/GII.17/CUHK-NS-643/HKG/2015 viral protein 1 (VP1) gene, complete cds	KT315705.1	HongKong	2015
gi|954623110|gb|KT315706.1| Norovirus Hu/GII.17/CUHK-NS-647/HKG/2015 viral protein 1 (VP1) gene, complete cds	KT315706.1	HongKong	2015
gi|954623112|gb|KT315707.1| Norovirus Hu/GII.17/CUHK-NS-648/HKG/2015 viral protein 1 (VP1) gene, complete cds	KT315707.1	HongKong	2015
gi|954623114|gb|KT315708.1| Norovirus Hu/GII.17/CUHK-NS-649/HKG/2015 viral protein 1 (VP1) gene, complete cds	KT315708.1	HongKong	2015
gi|954623116|gb|KT315709.1| Norovirus Hu/GII.17/CUHK-NS-650/HKG/2015 viral protein 1 (VP1) gene, complete cds	KT315709.1	HongKong	2015
gi|954623118|gb|KT315710.1| Norovirus Hu/GII.17/CUHK-NS-653/HKG/2015 viral protein 1 (VP1) gene, complete cds	KT315710.1	HongKong	2015
gi|954623120|gb|KT315711.1| Norovirus Hu/GII.17/CUHK-NS-655/HKG/2015 viral protein 1 (VP1) gene, complete cds	KT315711.1	HongKong	2015
gi|954623122|gb|KT315712.1| Norovirus Hu/GII.17/CUHK-NS-656/HKG/2015 viral protein 1 (VP1) gene, complete cds	KT315712.1	HongKong	2015
gi|954623124|gb|KT315713.1| Norovirus Hu/GII.17/CUHK-NS-657/HKG/2015 viral protein 1 (VP1) gene, complete cds	KT315713.1	HongKong	2015
gi|954623126|gb|KT315714.1| Norovirus Hu/GII.17/CUHK-NS-658/HKG/2015 viral protein 1 (VP1) gene, complete cds	KT315714.1	HongKong	2015
gi|954623128|gb|KT315715.1| Norovirus Hu/GII.17/CUHK-NS-659/HKG/2015 viral protein 1 (VP1) gene, complete cds	KT315715.1	HongKong	2015
gi|954623130|gb|KT315716.1| Norovirus Hu/GII.17/CUHK-NS-662/HKG/2015 viral protein 1 (VP1) gene, complete cds	KT315716.1	HongKong	2015
gi|954623132|gb|KT315717.1| Norovirus Hu/GII.17/CUHK-NS-667/HKG/2015 viral protein 1 (VP1) gene, complete cds	KT315717.1	HongKong	2015
gi|954623134|gb|KT315718.1| Norovirus Hu/GII.17/CUHK-NS-670/HKG/2015 viral protein 1 (VP1) gene, complete cds	KT315718.1	HongKong	2015
gi|954623136|gb|KT315719.1| Norovirus Hu/GII.17/CUHK-NS-671/HKG/2015 viral protein 1 (VP1) gene, complete cds	KT315719.1	HongKong	2015
gi|954623138|gb|KT780371.1| Norovirus Hu/GII.4/CUHK-NS-508/HKG/2015 viral protein 1 (VP1) gene, complete cds	KT780371.1	Hongkong	2015
gi|954623140|gb|KT780372.1| Norovirus Hu/GII.4/CUHK-NS-515/HKG/2015 viral protein 1 (VP1) gene, complete cds	KT780372.1	Hongkong	2015
gi|954623142|gb|KT780373.1| Norovirus Hu/GII.4/CUHK-NS-516/HKG/2015 viral protein 1 (VP1) gene, complete cds	KT780373.1	Hongkong	2015
gi|954623144|gb|KT780374.1| Norovirus Hu/GII.4/CUHK-NS-524/HKG/2015 viral protein 1 (VP1) gene, complete cds	KT780374.1	Hongkong	2015
gi|954623146|gb|KT780375.1| Norovirus Hu/GII.4/CUHK-NS-525/HKG/2015 viral protein 1 (VP1) gene, complete cds	KT780375.1	Hongkong	2015
gi|954623148|gb|KT780376.1| Norovirus Hu/GII.4/CUHK-NS-526/HKG/2015 viral protein 1 (VP1) gene, complete cds	KT780376.1	Hongkong	2015
gi|954623150|gb|KT780377.1| Norovirus Hu/GII.4/CUHK-NS-529/HKG/2015 viral protein 1 (VP1) gene, complete cds	KT780377.1	Hongkong	2015
gi|954623152|gb|KT780378.1| Norovirus Hu/GII.4/CUHK-NS-530/HKG/2015 viral protein 1 (VP1) gene, complete cds	KT780378.1	Hongkong	2015
gi|954623154|gb|KT780379.1| Norovirus Hu/GII.4/CUHK-NS-542/HKG/2015 viral protein 1 (VP1) gene, complete cds	KT780379.1	Hongkong	2015
gi|954623156|gb|KT780380.1| Norovirus Hu/GII.4/CUHK-NS-544/HKG/2015 viral protein 1 (VP1) gene, complete cds	KT780380.1	Hongkong	2015
gi|954623158|gb|KT780381.1| Norovirus Hu/GII.4/CUHK-NS-554/HKG/2015 viral protein 1 (VP1) gene, complete cds	KT780381.1	Hongkong	2015
gi|954623160|gb|KT780382.1| Norovirus Hu/GII.4/CUHK-NS-555/HKG/2015 viral protein 1 (VP1) gene, complete cds	KT780382.1	Hongkong	2015
gi|954623162|gb|KT780383.1| Norovirus Hu/GII.4/CUHK-NS-559/HKG/2015 viral protein 1 (VP1) gene, complete cds	KT780383.1	Hongkong	2015
gi|954623164|gb|KT780384.1| Norovirus Hu/GII.4/CUHK-NS-566/HKG/2015 viral protein 1 (VP1) gene, complete cds	KT780384.1	Hongkong	2015
gi|954623166|gb|KT780385.1| Norovirus Hu/GII.4/CUHK-NS-572/HKG/2015 viral protein 1 (VP1) gene, complete cds	KT780385.1	Hongkong	2015
gi|954623168|gb|KT780386.1| Norovirus Hu/GII.4/CUHK-NS-584/HKG/2015 viral protein 1 (VP1) gene, complete cds	KT780386.1	Hongkong	2015
gi|954623170|gb|KT780387.1| Norovirus Hu/GII.4/CUHK-NS-598/HKG/2015 viral protein 1 (VP1) gene, complete cds	KT780387.1	Hongkong	2015
gi|954623172|gb|KT780388.1| Norovirus Hu/GII.4/CUHK-NS-618/HKG/2015 viral protein 1 (VP1) gene, complete cds	KT780388.1	Hongkong	2015
gi|954623174|gb|KT780389.1| Norovirus Hu/GII.4/CUHK-NS-651/HKG/2015 viral protein 1 (VP1) gene, complete cds	KT780389.1	Hongkong	2015
gi|954623176|gb|KT780390.1| Norovirus Hu/GII.4/CUHK-NS-652/HKG/2015 viral protein 1 (VP1) gene, complete cds	KT780390.1	Hongkong	2015
gi|954623178|gb|KT780391.1| Norovirus Hu/GII.4/CUHK-NS-660/HKG/2015 viral protein 1 (VP1) gene, complete cds	KT780391.1	Hongkong	2015
gi|954623180|gb|KT780392.1| Norovirus Hu/GII.4/CUHK-NS-661/HKG/2015 viral protein 1 (VP1) gene, complete cds	KT780392.1	Hongkong	2015
gi|954623182|gb|KT780393.1| Norovirus Hu/GII.4/CUHK-NS-663/HKG/2015 viral protein 1 (VP1) gene, complete cds	KT780393.1	Hongkong	2015
gi|66810446|gb|DQ007404.1| Norovirus Hu/GII/486/2004/HK RNA-dependent RNA polymerase gene, partial cds	DQ007404.1	HongKong	2004
gi|66810454|gb|DQ007405.1| Norovirus Hu/GII/131/2004/HK RNA-dependent RNA polymerase gene, partial cds	DQ007405.1	HongKong	2004
gi|103062464|gb|DQ522119.1| Norovirus Hu/GI/HK/CU050101/2005/CHN capsid protein gene, partial cds	DQ522119.1	HongKong	2005
gi|103062466|gb|DQ522120.1| Norovirus Hu/GI/HK/CU050113/2005/CHN capsid protein gene, partial cds	DQ522120.1	HongKong	2005
gi|103062468|gb|DQ522121.1| Norovirus Hu/GI/HK/CU050210/2005/CHN capsid protein gene, partial cds	DQ522121.1	HongKong	2005
gi|103062470|gb|DQ522122.1| Norovirus Hu/GI/HK/CU050335/2005/CHN capsid protein gene, partial cds	DQ522122.1	HongKong	2005
gi|103062458|gb|DQ522116.1| Norovirus Hu/GI/HK/CU050431/2005/CHN capsid protein gene, partial cds	DQ522116.1	HongKong	2005
gi|103062460|gb|DQ522117.1| Norovirus Hu/GI/HK/CU050432/2005/CHN capsid protein gene, partial cds	DQ522117.1	HongKong	2005
gi|103062462|gb|DQ522118.1| Norovirus Hu/GI/HK/CU050448/2005/CHN capsid protein gene, partial cds	DQ522118.1	HongKong	2005
gi|103062472|gb|DQ522123.1| Norovirus Hu/GII/HK/CU041206/2004/CHN capsid protein gene, partial cds	DQ522123.1	HongKong	2004
gi|103062474|gb|DQ522124.1| Norovirus Hu/GII/HK/CU041213/2004/CHN capsid protein gene, partial cds	DQ522124.1	HongKong	2004
gi|103062476|gb|DQ522125.1| Norovirus Hu/GII/HK/CU041220/2004/CHN capsid protein gene, partial cds	DQ522125.1	HongKong	2004
gi|103062478|gb|DQ522126.1| Norovirus Hu/GII/HK/CU041222/2004/CHN capsid protein gene, partial cds	DQ522126.1	HongKong	2004
gi|103062480|gb|DQ522127.1| Norovirus Hu/GII/HK/CU041225/2004/CHN capsid protein gene, partial cds	DQ522127.1	HongKong	2004
gi|103062482|gb|DQ522128.1| Norovirus Hu/GII/HK/CU041245/2004/CHN capsid protein gene, partial cds	DQ522128.1	HongKong	2004
gi|103062484|gb|DQ522129.1| Norovirus Hu/GII/HK/CU041247/2004/CHN capsid protein gene, partial cds	DQ522129.1	HongKong	2004
gi|103062486|gb|DQ522130.1| Norovirus Hu/GII/HK/CU050106/2005/CHN capsid protein gene, partial cds	DQ522130.1	HongKong	2005
gi|103062488|gb|DQ522131.1| Norovirus Hu/GII/HK/CU050111/2005/CHN capsid protein gene, partial cds	DQ522131.1	HongKong	2005
gi|103062490|gb|DQ522132.1| Norovirus Hu/GII/HK/CU050113/2005/CHN capsid protein gene, partial cds	DQ522132.1	HongKong	2005
gi|103062492|gb|DQ522133.1| Norovirus Hu/GII/HK/CU050118/2005/CHN capsid protein gene, partial cds	DQ522133.1	HongKong	2005
gi|103062494|gb|DQ522134.1| Norovirus Hu/GII/HK/CU050119/2005/CHN capsid protein gene, partial cds	DQ522134.1	HongKong	2005
gi|103062496|gb|DQ522135.1| Norovirus Hu/GII/HK/CU050128/2005/CHN capsid protein gene, partial cds	DQ522135.1	HongKong	2005
gi|103062498|gb|DQ522136.1| Norovirus Hu/GII/HK/CU050130/2005/CHN capsid protein gene, partial cds	DQ522136.1	HongKong	2005
gi|103062500|gb|DQ522137.1| Norovirus Hu/GII/HK/CU050135/2005/CHN capsid protein gene, partial cds	DQ522137.1	HongKong	2005
gi|103062502|gb|DQ522138.1| Norovirus Hu/GII/HK/CU050136/2005/CHN capsid protein gene, partial cds	DQ522138.1	HongKong	2005
gi|103062504|gb|DQ522139.1| Norovirus Hu/GII/HK/CU050140/2005/CHN capsid protein gene, partial cds	DQ522139.1	HongKong	2005
gi|103062506|gb|DQ522140.1| Norovirus Hu/GII/HK/CU050141/2005/CHN capsid protein gene, partial cds	DQ522140.1	HongKong	2005
gi|103062508|gb|DQ522141.1| Norovirus Hu/GII/HK/CU050149/2005/CHN capsid protein gene, partial cds	DQ522141.1	HongKong	2005
gi|103062510|gb|DQ522142.1| Norovirus Hu/GII/HK/CU050152/2005/CHN capsid protein gene, partial cds	DQ522142.1	HongKong	2005
gi|103062512|gb|DQ522143.1| Norovirus Hu/GII/HK/CU050211/2005/CHN capsid protein gene, partial cds	DQ522143.1	HongKong	2005
gi|103062514|gb|DQ522144.1| Norovirus Hu/GII/HK/CU050214/2005/CHN capsid protein gene, partial cds	DQ522144.1	HongKong	2005
gi|103062516|gb|DQ522145.1| Norovirus Hu/GII/HK/CU050217/2005/CHN capsid protein gene, partial cds	DQ522145.1	HongKong	2005
gi|103062518|gb|DQ522146.1| Norovirus Hu/GII/HK/CU050227/2005/CHN capsid protein gene, partial cds	DQ522146.1	HongKong	2005
gi|103062520|gb|DQ522147.1| Norovirus Hu/GII/HK/CU050240/2005/CHN capsid protein gene, partial cds	DQ522147.1	HongKong	2005
gi|103062522|gb|DQ522148.1| Norovirus Hu/GII/HK/CU050403/2005/CHN capsid protein gene, partial cds	DQ522148.1	HongKong	2005
gi|103062524|gb|DQ522149.1| Norovirus Hu/GII/HK/CU050431/2005/CHN capsid protein gene, partial cds	DQ522149.1	HongKong	2005
gi|103062526|gb|DQ522150.1| Norovirus Hu/GII/HK/CU050476/2005/CHN capsid protein gene, partial cds	DQ522150.1	HongKong	2005
gi|103062528|gb|DQ522151.1| Norovirus Hu/GII/HK/CU050852/2005/CHN capsid protein gene, partial cds	DQ522151.1	HongKong	2005
gi|103062530|gb|DQ522152.1| Norovirus Hu/GII/HK/CU051013/2005/CHN capsid protein gene, partial cds	DQ522152.1	HongKong	2005
gi|103062532|gb|DQ522153.1| Norovirus Hu/GII/HK/CU051039/2005/CHN capsid protein gene, partial cds	DQ522153.1	HongKong	2005
gi|103062534|gb|DQ522154.1| Norovirus Hu/GII/HK/CU051120/2005/CHN capsid protein gene, partial cds	DQ522154.1	HongKong	2005
gi|103062536|gb|DQ522155.1| Norovirus Hu/GII/HK/CU051139/2005/CHN capsid protein gene, partial cds	DQ522155.1	HongKong	2005
gi|103062538|gb|DQ522156.1| Norovirus Hu/GII/HK/CU051146/2005/CHN capsid protein gene, partial cds	DQ522156.1	HongKong	2005
gi|103062540|gb|DQ522157.1| Norovirus Hu/GII/HK/CU051149/2005/CHN capsid protein gene, partial cds	DQ522157.1	HongKong	2005
gi|103062542|gb|DQ522158.1| Norovirus Hu/GII/HK/CU051155/2005/CHN capsid protein gene, partial cds	DQ522158.1	HongKong	2005
gi|262188897|gb|GQ411924.1| Norovirus Hu/GII/CUHK3020/2008/HKG capsid gene, partial cds	GQ411924.1	HongKong	2008
gi|262188899|gb|GQ411925.1| Norovirus Hu/GII/CUHK3205/2008/HKG capsid gene, partial cds	GQ411925.1	HongKong	2008
gi|262188901|gb|GQ411926.1| Norovirus Hu/GII/CUHK3214/2008/HKG capsid gene, partial cds	GQ411926.1	HongKong	2008
gi|262188903|gb|GQ411927.1| Norovirus Hu/GII/CUHK3229/2008/HKG capsid gene, partial cds	GQ411927.1	HongKong	2008
gi|262188905|gb|GQ411928.1| Norovirus Hu/GII/CUHK3286/2008/HKG capsid gene, partial cds	GQ411928.1	HongKong	2008
gi|262188907|gb|GQ411929.1| Norovirus Hu/GII/CUHK3330/2008/HKG capsid gene, partial cds	GQ411929.1	HongKong	2008
gi|262188909|gb|GQ411930.1| Norovirus Hu/GII/CUHK3383/2008/HKG capsid gene, partial cds	GQ411930.1	HongKong	2008
gi|262188911|gb|GQ411931.1| Norovirus Hu/GII/CUHK3452/2008/HKG capsid gene, partial cds	GQ411931.1	HongKong	2008
gi|262188913|gb|GQ411932.1| Norovirus Hu/GII/CUHK3469/2008/HKG capsid gene, partial cds	GQ411932.1	HongKong	2008
gi|262188915|gb|GQ411933.1| Norovirus Hu/GII/CUHK3497/2008/HKG capsid gene, partial cds	GQ411933.1	HongKong	2008
gi|262188917|gb|GQ411934.1| Norovirus Hu/GII/CUHK3540/2008/HKG capsid gene, partial cds	GQ411934.1	HongKong	2008
gi|262188919|gb|GQ411935.1| Norovirus Hu/GII/CUHK3578/2008/HKG capsid gene, partial cds	GQ411935.1	HongKong	2008
gi|262188921|gb|GQ411936.1| Norovirus Hu/GII/CUHK3723/2008/HKG capsid gene, partial cds	GQ411936.1	HongKong	2008
gi|262188923|gb|GQ411937.1| Norovirus Hu/GII/CUHK3895/2008/HKG capsid gene, partial cds	GQ411937.1	HongKong	2008
gi|262188925|gb|GQ411938.1| Norovirus Hu/GII/CUHK3918/2008/HKG capsid gene, partial cds	GQ411938.1	HongKong	2008
gi|262188927|gb|GQ411939.1| Norovirus Hu/GII/CUHK3925/2008/HKG capsid gene, partial cds	GQ411939.1	HongKong	2008
gi|262188929|gb|GQ411940.1| Norovirus Hu/GII/CUHK4071/2008/HKG capsid gene, partial cds	GQ411940.1	HongKong	2008
gi|262188931|gb|GQ411941.1| Norovirus Hu/GII/CUHK4372/2008/HKG capsid gene, partial cds	GQ411941.1	HongKong	2008
gi|262188933|gb|GQ411942.1| Norovirus Hu/GII/CUHK4389/2008/HKG capsid gene, partial cds	GQ411942.1	HongKong	2008
gi|262188935|gb|GQ411943.1| Norovirus Hu/GII/CUHK4577/2008/HKG capsid gene, partial cds	GQ411943.1	HongKong	2008
gi|262188937|gb|GQ411944.1| Norovirus Hu/GII/CUHK4636/2008/HKG capsid gene, partial cds	GQ411944.1	HongKong	2008
gi|262188939|gb|GQ411945.1| Norovirus Hu/GII/CUHK4785/2008/HKG capsid gene, partial cds	GQ411945.1	HongKong	2008
gi|262188941|gb|GQ411946.1| Norovirus Hu/GII/CUHK4844/2008/HKG capsid gene, partial cds	GQ411946.1	HongKong	2008
gi|262188943|gb|GQ411947.1| Norovirus Hu/GII/CUHK4850/2008/HKG capsid gene, partial cds	GQ411947.1	HongKong	2008
gi|262188945|gb|GQ411948.1| Norovirus Hu/GII/CUHK4870/2008/HKG capsid gene, partial cds	GQ411948.1	HongKong	2008
gi|262188947|gb|GQ411949.1| Norovirus Hu/GII/CUHK4877/2008/HKG capsid gene, partial cds	GQ411949.1	HongKong	2008
gi|262188949|gb|GQ411950.1| Norovirus Hu/GII/CUHK5054/2008/HKG capsid gene, partial cds	GQ411950.1	HongKong	2008
gi|262188951|gb|GQ411951.1| Norovirus Hu/GII/CUHK5079/2008/HKG capsid gene, partial cds	GQ411951.1	HongKong	2008
gi|262188953|gb|GQ411952.1| Norovirus Hu/GII/CUHK5120/2008/HKG capsid gene, partial cds	GQ411952.1	HongKong	2008
gi|262188955|gb|GQ411953.1| Norovirus Hu/GII/CUHK5200/2008/HKG capsid gene, partial cds	GQ411953.1	HongKong	2008
gi|262188957|gb|GQ411954.1| Norovirus Hu/GII/CUHK5324/2008/HKG capsid gene, partial cds	GQ411954.1	HongKong	2008
gi|262188959|gb|GQ411955.1| Norovirus Hu/GII/CUHK5330/2008/HKG capsid gene, partial cds	GQ411955.1	HongKong	2008
gi|262188961|gb|GQ411956.1| Norovirus Hu/GII/CUHK5355/2008/HKG capsid gene, partial cds	GQ411956.1	HongKong	2008
gi|262188963|gb|GQ411957.1| Norovirus Hu/GII/CUHK5550/2008/HKG capsid gene, partial cds	GQ411957.1	HongKong	2008
gi|262188965|gb|GQ411958.1| Norovirus Hu/GII/CUHK5573/2008/HKG capsid gene, partial cds	GQ411958.1	HongKong	2008
gi|262188967|gb|GQ411959.1| Norovirus Hu/GII/CUHK5761/2008/HKG capsid gene, partial cds	GQ411959.1	HongKong	2008
gi|262188969|gb|GQ411960.1| Norovirus Hu/GII/CUHK5815/2008/HKG capsid gene, partial cds	GQ411960.1	HongKong	2008
gi|262188971|gb|GQ411961.1| Norovirus Hu/GII/CUHK5822/2008/HKG capsid gene, partial cds	GQ411961.1	HongKong	2008
gi|262188973|gb|GQ411962.1| Norovirus Hu/GII/CUHK5987/2008/HKG capsid gene, partial cds	GQ411962.1	HongKong	2008
gi|262188975|gb|GQ411963.1| Norovirus Hu/GII/CUHK6075/2008/HKG capsid gene, partial cds	GQ411963.1	HongKong	2008
gi|262188977|gb|GQ411964.1| Norovirus Hu/GII/CUHK6202/2008/HKG capsid gene, partial cds	GQ411964.1	HongKong	2008
gi|262188979|gb|GQ411965.1| Norovirus Hu/GII/CUHK6252/2008/HKG capsid gene, partial cds	GQ411965.1	HongKong	2008
gi|262188981|gb|GQ411966.1| Norovirus Hu/GII/CUHK6346/2008/HKG capsid gene, partial cds	GQ411966.1	HongKong	2008
gi|262188983|gb|GQ411967.1| Norovirus Hu/GII/CUHK6412/2008/HKG capsid gene, partial cds	GQ411967.1	HongKong	2008
gi|262188985|gb|GQ411968.1| Norovirus Hu/GII/CUHK6501/2008/HKG capsid gene, partial cds	GQ411968.1	HongKong	2008
gi|262188987|gb|GQ411969.1| Norovirus Hu/GII/CUHK6518/2008/HKG capsid gene, partial cds	GQ411969.1	HongKong	2008
gi|262188989|gb|GQ411970.1| Norovirus Hu/GII/CUHK6581/2008/HKG capsid gene, partial cds	GQ411970.1	HongKong	2008
gi|262188991|gb|GQ411971.1| Norovirus Hu/GII/CUHK6766/2008/HKG capsid gene, partial cds	GQ411971.1	HongKong	2008
gi|393192865|gb|JN699045.1| Norovirus Hu/GI.6/HK60/CN/1977 VP1 gene, complete cds	JN699045.1	HongKong	1977
gi|393192851|gb|JN699038.1| Norovirus Hu/GII.14/HK74/CN/1978 VP1 gene, complete cds	JN699038.1	HongKong	1978
gi|393192857|gb|JN699041.1| Norovirus Hu/GII.6/HK28/CN/1977 VP1 gene, complete cds	JN699041.1	HongKong	1977
gi|393192859|gb|JN699042.1| Norovirus Hu/GII.7/HK4/CN/1976 VP1 gene, complete cds	JN699042.1	HongKong	1976
gi|724090706|gb|KM396961.1| Norovirus GII/Hu/HKG/2014/GII.4/CUHK-NS-339 viral protein 1 (VP1) gene, complete cds	KM396961.1	HongKong	2014
gi|730321517|gb|KM514057.1| Norovirus GII/Hu/HKG/2014/GII.4/CUHK-NS-311 viral protein 1 (VP1) gene, complete cds	KM514057.1	HongKong	2014
gi|730321519|gb|KM514058.1| Norovirus GII/Hu/HKG/2014/GII.4/CUHK-NS-312 viral protein 1 (VP1) gene, complete cds	KM514058.1	HongKong	2014
gi|730321521|gb|KM514059.1| Norovirus GII/Hu/HKG/2014/GII.4/CUHK-NS-313 viral protein 1 (VP1) gene, complete cds	KM514059.1	HongKong	2014
gi|730321523|gb|KM514060.1| Norovirus GII/Hu/HKG/2014/GII.4/CUHK-NS-315 viral protein 1 (VP1) gene, complete cds	KM514060.1	HongKong	2014
gi|730321525|gb|KM514061.1| Norovirus GII/Hu/HKG/2014/GII.4/CUHK-NS-316 viral protein 1 (VP1) gene, complete cds	KM514061.1	HongKong	2014
gi|730321527|gb|KM514062.1| Norovirus GII/Hu/HKG/2014/GII.4/CUHK-NS-317 viral protein 1 (VP1) gene, complete cds	KM514062.1	HongKong	2014
gi|730321529|gb|KM514063.1| Norovirus GII/Hu/HKG/2014/GII.4/CUHK-NS-318 viral protein 1 (VP1) gene, complete cds	KM514063.1	HongKong	2014
gi|730321531|gb|KM514064.1| Norovirus GII/Hu/HKG/2014/GII.4/CUHK-NS-319 viral protein 1 (VP1) gene, complete cds	KM514064.1	HongKong	2014
gi|730321533|gb|KM514065.1| Norovirus GII/Hu/HKG/2014/GII.4/CUHK-NS-320 viral protein 1 (VP1) gene, complete cds	KM514065.1	HongKong	2014
gi|730321535|gb|KM514066.1| Norovirus GII/Hu/HKG/2014/GII.4/CUHK-NS-321 viral protein 1 (VP1) gene, complete cds	KM514066.1	HongKong	2014
gi|730321537|gb|KM514067.1| Norovirus GII/Hu/HKG/2014/GII.4/CUHK-NS-322 viral protein 1 (VP1) gene, complete cds	KM514067.1	HongKong	2014
gi|730321539|gb|KM514068.1| Norovirus GII/Hu/HKG/2014/GII.4/CUHK-NS-323 viral protein 1 (VP1) gene, complete cds	KM514068.1	HongKong	2014
gi|730321541|gb|KM514069.1| Norovirus GII/Hu/HKG/2014/GII.4/CUHK-NS-324 viral protein 1 (VP1) gene, complete cds	KM514069.1	HongKong	2014
gi|730321543|gb|KM514070.1| Norovirus GII/Hu/HKG/2014/GII.4/CUHK-NS-327 viral protein 1 (VP1) gene, complete cds	KM514070.1	HongKong	2014
gi|730321545|gb|KM514071.1| Norovirus GII/Hu/HKG/2014/GII.4/CUHK-NS-328 viral protein 1 (VP1) gene, complete cds	KM514071.1	HongKong	2014
gi|730321547|gb|KM514072.1| Norovirus GII/Hu/HKG/2014/GII.4/CUHK-NS-329 viral protein 1 (VP1) gene, complete cds	KM514072.1	HongKong	2014
gi|730321549|gb|KM514073.1| Norovirus GII/Hu/HKG/2014/GII.4/CUHK-NS-330 viral protein 1 (VP1) gene, complete cds	KM514073.1	HongKong	2014
gi|730321551|gb|KM514074.1| Norovirus GII/Hu/HKG/2014/GII.4/CUHK-NS-331 viral protein 1 (VP1) gene, complete cds	KM514074.1	HongKong	2014
gi|1017207215|gb|KM514075.2| Norovirus GII/Hu/HKG/2014/GII.4/CUHK-NS-332 viral protein 1 (VP1) gene, complete cds	KM514075.2	HongKong	2014
gi|730321555|gb|KM514076.1| Norovirus GII/Hu/HKG/2014/GII.4/CUHK-NS-333 viral protein 1 (VP1) gene, complete cds	KM514076.1	HongKong	2014
gi|730321557|gb|KM514077.1| Norovirus GII/Hu/HKG/2014/GII.4/CUHK-NS-334 viral protein 1 (VP1) gene, complete cds	KM514077.1	HongKong	2014
gi|730321559|gb|KM514078.1| Norovirus GII/Hu/HKG/2014/GII.4/CUHK-NS-335 viral protein 1 (VP1) gene, complete cds	KM514078.1	HongKong	2014
gi|730321561|gb|KM514079.1| Norovirus GII/Hu/HKG/2014/GII.4/CUHK-NS-336 viral protein 1 (VP1) gene, complete cds	KM514079.1	HongKong	2014
gi|736337464|gb|KP096327.1| Norovirus Hu/GII/HKG/2014/GII.4/CUHK-NS-368 VP1 gene, complete cds	KP096327.1	HongKong	2014
gi|736337466|gb|KP096328.1| Norovirus Hu/GII/HKG/2014/GII.4/CUHK-NS-372 VP1 gene, complete cds	KP096328.1	HongKong	2014
gi|736337468|gb|KP096329.1| Norovirus Hu/GII/HKG/2014/GII.4/CUHK-NS-374 VP1 gene, complete cds	KP096329.1	HongKong	2014
gi|736337470|gb|KP096330.1| Norovirus Hu/GII/HKG/2014/GII.4/CUHK-NS-377 VP1 gene, complete cds	KP096330.1	HongKong	2014
gi|736337472|gb|KP096331.1| Norovirus Hu/GII/HKG/2014/GII.4/CUHK-NS-378 VP1 gene, complete cds	KP096331.1	HongKong	2014
gi|736337474|gb|KP096332.1| Norovirus Hu/GII/HKG/2014/GII.4/CUHK-NS-380 VP1 gene, complete cds	KP096332.1	HongKong	2014
gi|736337476|gb|KP096333.1| Norovirus Hu/GII/HKG/2014/GII.4/CUHK-NS-383 VP1 gene, complete cds	KP096333.1	HongKong	2014
gi|736337478|gb|KP096334.1| Norovirus Hu/GII/HKG/2014/GII.4/CUHK-NS-384 VP1 gene, complete cds	KP096334.1	HongKong	2014
gi|736337480|gb|KP096335.1| Norovirus Hu/GII/HKG/2014/GII.4/CUHK-NS-385 VP1 gene, complete cds	KP096335.1	HongKong	2014
gi|736337482|gb|KP096336.1| Norovirus Hu/GII/HKG/2014/GII.4/CUHK-NS-386 VP1 gene, complete cds	KP096336.1	HongKong	2014
gi|736337484|gb|KP096337.1| Norovirus Hu/GII/HKG/2014/GII.4/CUHK-NS-387 VP1 gene, complete cds	KP096337.1	HongKong	2014
gi|736337486|gb|KP096338.1| Norovirus Hu/GII/HKG/2014/GII.4/CUHK-NS-389 VP1 gene, complete cds	KP096338.1	HongKong	2014
gi|736337488|gb|KP096339.1| Norovirus Hu/GII/HKG/2014/GII.4/CUHK-NS-393 VP1 gene, complete cds	KP096339.1	HongKong	2014
gi|736337490|gb|KP096340.1| Norovirus Hu/GII/HKG/2014/GII.4/CUHK-NS-394 VP1 gene, complete cds	KP096340.1	HongKong	2014
gi|736337492|gb|KP096341.1| Norovirus Hu/GII/HKG/2014/GII.4/CUHK-NS-395 VP1 gene, complete cds	KP096341.1	HongKong	2014
gi|736337494|gb|KP096342.1| Norovirus Hu/GII/HKG/2014/GII.4/CUHK-NS-396 VP1 gene, complete cds	KP096342.1	HongKong	2014
gi|736337496|gb|KP096343.1| Norovirus Hu/GII/HKG/2014/GII.4/CUHK-NS-397 VP1 gene, complete cds	KP096343.1	HongKong	2014
gi|736337498|gb|KP096344.1| Norovirus Hu/GII/HKG/2014/GII.4/CUHK-NS-398 VP1 gene, complete cds	KP096344.1	HongKong	2014
gi|736337500|gb|KP096345.1| Norovirus Hu/GII/HKG/2014/GII.4/CUHK-NS-399 VP1 gene, complete cds	KP096345.1	HongKong	2014
gi|736337502|gb|KP096346.1| Norovirus Hu/GII/HKG/2014/GII.4/CUHK-NS-402 VP1 gene, complete cds	KP096346.1	HongKong	2014
gi|736337504|gb|KP096347.1| Norovirus Hu/GII/HKG/2014/GII.4/CUHK-NS-404 VP1 gene, complete cds	KP096347.1	HongKong	2014
gi|736337506|gb|KP096348.1| Norovirus Hu/GII/HKG/2014/GII.4/CUHK-NS-406 VP1 gene, complete cds	KP096348.1	HongKong	2014
gi|736432032|gb|KP123606.1| Norovirus Hu/GII/HKG/2014/GII.4/CUHK-NS-426 VP1 gene, complete cds	KP123606.1	HongKong	2014
gi|736435635|gb|KP176393.1| Norovirus Hu/GII/HKG/2014/GII.4/CUHK-NS-341 VP1 gene, complete cds	KP176393.1	HongKong	2014
gi|736435637|gb|KP176394.1| Norovirus Hu/GII/HKG/2014/GII.4/CUHK-NS-346 VP1 gene, complete cds	KP176394.1	HongKong	2014
gi|736435639|gb|KP176395.1| Norovirus Hu/GII/HKG/2014/GII.4/CUHK-NS-352 VP1 gene, complete cds	KP176395.1	HongKong	2014
gi|736435641|gb|KP176396.1| Norovirus Hu/GII/HKG/2014/GII.4/CUHK-NS-356 VP1 gene, complete cds	KP176396.1	HongKong	2014
gi|736435643|gb|KP176397.1| Norovirus Hu/GII/HKG/2014/GII.4/CUHK-NS-371 VP1 gene, complete cds	KP176397.1	HongKong	2014
gi|736435645|gb|KP176398.1| Norovirus Hu/GII/HKG/2014/GII.4/CUHK-NS-376 VP1 gene, complete cds	KP176398.1	HongKong	2014
gi|736435647|gb|KP176399.1| Norovirus Hu/GII/HKG/2014/GII.4/CUHK-NS-379 VP1 gene, complete cds	KP176399.1	HongKong	2014
gi|736435649|gb|KP176400.1| Norovirus Hu/GII/HKG/2014/GII.4/CUHK-NS-407 VP1 gene, complete cds	KP176400.1	HongKong	2014
gi|736435651|gb|KP176401.1| Norovirus Hu/GII/HKG/2014/GII.4/CUHK-NS-412 VP1 gene, complete cds	KP176401.1	HongKong	2014
gi|736435653|gb|KP176402.1| Norovirus Hu/GII/HKG/2014/GII.4/CUHK-NS-415 VP1 gene, complete cds	KP176402.1	HongKong	2014
gi|736435655|gb|KP176403.1| Norovirus Hu/GII/HKG/2014/GII.4/CUHK-NS-416 VP1 gene, complete cds	KP176403.1	HongKong	2014
gi|736435657|gb|KP176404.1| Norovirus Hu/GII/HKG/2014/GII.4/CUHK-NS-417 VP1 gene, complete cds	KP176404.1	HongKong	2014
gi|736435659|gb|KP176405.1| Norovirus Hu/GII/HKG/2014/GII.4/CUHK-NS-418 VP1 gene, complete cds	KP176405.1	HongKong	2014
gi|736435661|gb|KP176406.1| Norovirus Hu/GII/HKG/2014/GII.4/CUHK-NS-420 VP1 gene, complete cds	KP176406.1	HongKong	2014
gi|736435663|gb|KP176407.1| Norovirus Hu/GII/HKG/2014/GII.4/CUHK-NS-421 VP1 gene, complete cds	KP176407.1	HongKong	2014
gi|736435665|gb|KP176408.1| Norovirus Hu/GII/HKG/2014/GII.4/CUHK-NS-429 VP1 gene, complete cds	KP176408.1	HongKong	2014
gi|736435667|gb|KP176409.1| Norovirus Hu/GII/HKG/2014/GII.4/CUHK-NS-430 VP1 gene, complete cds	KP176409.1	HongKong	2014
gi|736435669|gb|KP176410.1| Norovirus Hu/GII/HKG/2014/GII.4/CUHK-NS-431 VP1 gene, complete cds	KP176410.1	HongKong	2014
gi|736435671|gb|KP176411.1| Norovirus Hu/GII/HKG/2014/GII.4/CUHK-NS-433 VP1 gene, complete cds	KP176411.1	HongKong	2014
gi|736435673|gb|KP176412.1| Norovirus Hu/GII/HKG/2014/GII.4/CUHK-NS-435 VP1 gene, complete cds	KP176412.1	HongKong	2014
gi|954623018|gb|KR921935.1| Norovirus Hu/GII.21/CUHK-NS-290/HKG/2014 viral protein 1 (VP1) gene, complete cds	KR921935.1	HongKong	2014
gi|954623020|gb|KR921936.1| Norovirus Hu/GII.21/CUHK-NS-291/HKG/2014 viral protein 1 (VP1) gene, complete cds	KR921936.1	HongKong	2014
gi|954623022|gb|KR921937.1| Norovirus Hu/GII.21/CUHK-NS-293/HKG/2014 viral protein 1 (VP1) gene, complete cds	KR921937.1	HongKong	2014
gi|954623024|gb|KR921938.1| Norovirus Hu/GII.21/CUHK-NS-591/HKG/2015 viral protein 1 (VP1) gene, complete cds	KR921938.1	HongKong	2015
gi|954623026|gb|KR921939.1| Norovirus Hu/GII.21/CUHK-NS-601/HKG/2015 viral protein 1 (VP1) gene, complete cds	KR921939.1	HongKong	2015
gi|954623028|gb|KR921940.1| Norovirus Hu/GII.21/CUHK-NS-609/HKG/2015 viral protein 1 (VP1) gene, complete cds	KR921940.1	HongKong	2015
gi|954623030|gb|KR921941.1| Norovirus Hu/GII.21/CUHK-NS-620/HKG/2015 viral protein 1 (VP1) gene, complete cds	KR921941.1	HongKong	2015
gi|954623032|gb|KR921942.1| Norovirus Hu/GII.21/CUHK-NS-626/HKG/2015 viral protein 1 (VP1) gene, complete cds	KR921942.1	HongKong	2015
gi|806475521|gb|KP718675.1| Norovirus GII.17 isolate Hu/15F17/HZ/GD/CHN/2015 VP1 (VP1) gene, partial cds	KP718675.1	Huizhou	2015
gi|806475523|gb|KP718676.1| Norovirus GII.17 isolate Hu/15F18/HZ/GD/CHN/2015 VP1 (VP1) gene, partial cds	KP718676.1	Huizhou	2015
gi|806475525|gb|KP718677.1| Norovirus GII.17 isolate Hu/15F19/HZ/GD/CHN/2015 VP1 (VP1) gene, partial cds	KP718677.1	Huizhou	2015
gi|806475527|gb|KP718678.1| Norovirus GII.17 isolate Hu/15F22/HZ/GD/CHN/2015 VP1 (VP1) gene, partial cds	KP718678.1	Huizhou	2015
gi|806475529|gb|KP718679.1| Norovirus GII.17 isolate Hu/15F23/HZ/GD/CHN/2015 VP1 (VP1) gene, partial cds	KP718679.1	Huizhou	2015
gi|324034702|gb|HQ680719.1| Norovirus Hu/GII.4/Huzhou01/2009/CHN RNA-dependent RNA polymerase gene, partial cds	HQ680719.1	Huzhou	2009
gi|324034706|gb|HQ680721.1| Norovirus Hu/GII.4/Huzhou02/2009/CHN RNA-dependent RNA polymerase gene, partial cds	HQ680721.1	Huzhou	2009
gi|324034698|gb|HQ680717.1| Norovirus Hu/GII.4/Huzhou05/2008/CHN RNA-dependent RNA polymerase gene, partial cds	HQ680717.1	Huzhou	2008
gi|324034700|gb|HQ680718.1| Norovirus Hu/GII.4/Huzhou06/2008/CHN RNA-dependent RNA polymerase gene, partial cds	HQ680718.1	Huzhou	2008
gi|340025261|gb|HQ840433.1| Norovirus Hu/GII.4/Huzhou01/201012/2010/CHN RNA-dependent RNA polymerase gene, partial cds	HQ840433.1	Huzhou	2010
gi|340025263|gb|HQ840434.1| Norovirus Hu/GII.4/Huzhou02/201012/2010/CHN RNA-dependent RNA polymerase gene, partial cds	HQ840434.1	Huzhou	2010
gi|411170026|gb|JX644025.1| Norovirus Hu/GII.4/N8/2008/HuZhou capsid protein VP1 gene, complete cds	JX644025.1	Huzhou	2008
gi|411170028|gb|JX644026.1| Norovirus Hu/GII.4/N2/2008/HuZhou capsid protein VP1 gene, complete cds	JX644026.1	Huzhou	2008
gi|411170030|gb|JX644027.1| Norovirus Hu/GII.4/N3/2008/HuZhou capsid protein VP1 gene, complete cds	JX644027.1	Huzhou	2008
gi|411170032|gb|JX644028.1| Norovirus Hu/GII.4/N4/2008/HuZhou capsid protein VP1 gene, complete cds	JX644028.1	Huzhou	2008
gi|411170034|gb|JX644029.1| Norovirus Hu/GII.4/N5/2008/HuZhou capsid protein VP1 gene, complete cds	JX644029.1	Huzhou	2008
gi|411170036|gb|JX644030.1| Norovirus Hu/GII.4/N13/2009/HuZhou capsid protein VP1 gene, complete cds	JX644030.1	Huzhou	2009
gi|411170038|gb|JX644031.1| Norovirus Hu/GII.4/N76/2010/HuZhou capsid protein VP1 gene, complete cds	JX644031.1	Huzhou	2010
gi|411170040|gb|JX644032.1| Norovirus Hu/GII.4/N78/2010/HuZhou capsid protein VP1 gene, complete cds	JX644032.1	Huzhou	2010
gi|411170042|gb|JX644033.1| Norovirus Hu/GII.4/N82/2011/HuZhou capsid protein VP1 gene, complete cds	JX644033.1	Huzhou	2011
gi|411170044|gb|JX644034.1| Norovirus Hu/GII.4/N91/2011/HuZhou capsid protein VP1 gene, complete cds	JX644034.1	Huzhou	2011
gi|411170046|gb|JX644035.1| Norovirus Hu/GII.4/N93/2011/HuZhou capsid protein VP1 gene, complete cds	JX644035.1	Huzhou	2011
gi|411170048|gb|JX644036.1| Norovirus Hu/GII.4/N94/2011/HuZhou capsid protein VP1 gene, complete cds	JX644036.1	Huzhou	2011
gi|411170050|gb|JX644037.1| Norovirus Hu/GII.4/N95/2011/HuZhou capsid protein VP1 gene, complete cds	JX644037.1	Huzhou	2011
gi|411170052|gb|JX644038.1| Norovirus Hu/GII.4/N100/2011/HuZhou capsid protein VP1 gene, complete cds	JX644038.1	Huzhou	2011
gi|411170054|gb|JX644039.1| Norovirus Hu/GII.4/N101/2011/HuZhou capsid protein VP1 gene, complete cds	JX644039.1	Huzhou	2011
gi|478739041|gb|KC473544.1| Norovirus Hu/GII.4/Huzhou121/2012/CHN major capsid protein VP1 gene, complete cds	KC473544.1	Huzhou	2012
gi|478739043|gb|KC473545.1| Norovirus Hu/GII.4/Huzhou122/2012/CHN major capsid protein VP1 gene, complete cds	KC473545.1	Huzhou	2012
gi|478739045|gb|KC473546.1| Norovirus Hu/GII.4/Huzhou128/2012/CHN major capsid protein VP1 gene, complete cds	KC473546.1	Huzhou	2012
gi|534291957|gb|KF048038.1| Norovirus Hu/GII.4/HuzhouN100/2011/CHN RNA-dependent RNA polymerase gene, partial cds	KF048038.1	Huzhou	2011
gi|534291959|gb|KF048039.1| Norovirus Hu/GII.4/HuzhouN101/2011/CHN RNA-dependent RNA polymerase gene, partial cds	KF048039.1	Huzhou	2011
gi|534291949|gb|KF048034.1| Norovirus Hu/GII.4/HuzhouN91/2011/CHN RNA-dependent RNA polymerase gene, partial cds	KF048034.1	Huzhou	2011
gi|534291951|gb|KF048035.1| Norovirus Hu/GII.4/HuzhouN93/2011/CHN RNA-dependent RNA polymerase gene, partial cds	KF048035.1	Huzhou	2011
gi|534291953|gb|KF048036.1| Norovirus Hu/GII.4/HuzhouN94/2011/CHN RNA-dependent RNA polymerase gene, partial cds	KF048036.1	Huzhou	2011
gi|534291955|gb|KF048037.1| Norovirus Hu/GII.4/HuzhouN95/2011/CHN RNA-dependent RNA polymerase gene, partial cds	KF048037.1	Huzhou	2011
gi|537446566|gb|KF055284.1| Norovirus Hu/GII.4/HuzhouN121/2012/CHN RNA-dependent RNA polymerase gene, partial cds	KF055284.1	Huzhou	2012
gi|537446568|gb|KF055285.1| Norovirus Hu/GII.4/HuzhouN122/2012/CHN RNA-dependent RNA polymerase genes, partial cds	KF055285.1	Huzhou	2012
gi|537446570|gb|KF055286.1| Norovirus Hu/GII.4/HuzhouN128/2012/CHN RNA-dependent RNA polymerase genes, partial cds	KF055286.1	Huzhou	2012
gi|537446562|gb|KF055282.1| Norovirus Hu/GII.4/HuzhouN13/2009/CHN RNA-dependent RNA polymerase gene, partial cds	KF055282.1	Huzhou	2009
gi|537446564|gb|KF055283.1| Norovirus Hu/GII.4/HuzhouN182/2011/CHN RNA-dependent RNA polymerase gene, partial cds	KF055283.1	Huzhou	2011
gi|537446554|gb|KF055278.1| Norovirus Hu/GII.4/HuzhouN2/2008/CHN RNA-dependent RNA polymerase gene, partial cds	KF055278.1	Huzhou	2008
gi|537446556|gb|KF055279.1| Norovirus Hu/GII.4/HuzhouN3/2008/CHN RNA-dependent RNA polymerase gene, partial cds	KF055279.1	Huzhou	2008
gi|537446558|gb|KF055280.1| Norovirus Hu/GII.4/HuzhouN4/2008/CHN RNA-dependent RNA polymerase gene, partial cds	KF055280.1	Huzhou	2008
gi|537446560|gb|KF055281.1| Norovirus Hu/GII.4/HuzhouN8/2008/CHN RNA-dependent RNA polymerase gene, partial cds	KF055281.1	Huzhou	2008
gi|831697590|gb|KP407450.1| Norovirus GI strain Hu/CHN/2008/GI.P8_GI.8/Huzhou/N10, complete genome	KP407450.1	Huzhou	2008
gi|831697617|gb|KP407451.1| Norovirus GI strain GI/Hu/CHN/2008/Huzhou/N11, complete genome	KP407451.1	Huzhou	2008
gi|859712057|gb|KR047106.1| Norovirus GI isolate 71/Huzhou/Zhejiang/04/2013/CHN capsid protein gene, partial cds	KR047106.1	Huzhou	2013
gi|859712059|gb|KR047107.1| Norovirus GI isolate 244/Huzhou/Zhejiang/06/2013/CHN capsid protein gene, partial cds	KR047107.1	Huzhou	2013
gi|859712061|gb|KR047108.1| Norovirus GI isolate 375/Huzhou/Zhejiang/07/2013/CHN capsid protein gene, partial cds	KR047108.1	Huzhou	2013
gi|859712063|gb|KR047109.1| Norovirus GI isolate 575/Huzhou/Zhejiang/08/2013/CHN capsid protein gene, partial cds	KR047109.1	Huzhou	2013
gi|859712065|gb|KR047110.1| Norovirus GI isolate 563/Huzhou/Zhejiang/08/2013/CHN capsid protein gene, partial cds	KR047110.1	Huzhou	2013
gi|859712067|gb|KR047111.1| Norovirus GI isolate 743/Huzhou/Zhejiang/09/2013/CHN capsid protein gene, partial cds	KR047111.1	Huzhou	2013
gi|859712069|gb|KR047112.1| Norovirus GI isolate 539/Huzhou/Zhejiang/08/2013/CHN capsid protein gene, partial cds	KR047112.1	Huzhou	2013
gi|859712071|gb|KR047113.1| Norovirus GI isolate 767/Huzhou/Zhejiang/10/2013/CHN capsid protein gene, partial cds	KR047113.1	Huzhou	2013
gi|859712073|gb|KR047114.1| Norovirus GI isolate 185/Huzhou/Zhejiang/05/2013/CHN capsid protein gene, partial cds	KR047114.1	Huzhou	2013
gi|859712075|gb|KR047115.1| Norovirus GI isolate 1249/Huzhou/Zhejiang/04/2014/CHN capsid protein gene, partial cds	KR047115.1	Huzhou	2014
gi|859712077|gb|KR047116.1| Norovirus GI isolate 1197/Huzhou/Zhejiang/03/2014/CHN capsid protein gene, partial cds	KR047116.1	Huzhou	2014
gi|859712079|gb|KR047117.1| Norovirus GII isolate 875/Huzhou/Zhejiang/11/2013/CHN capsid protein gene, partial cds	KR047117.1	Huzhou	2013
gi|859712081|gb|KR047118.1| Norovirus GII isolate 756/Huzhou/Zhejiang/10/2013/CHN capsid protein gene, partial cds	KR047118.1	Huzhou	2013
gi|859712083|gb|KR047119.1| Norovirus GII isolate 655/Huzhou/Zhejiang/09/2013/CHN capsid protein gene, partial cds	KR047119.1	Huzhou	2013
gi|859712085|gb|KR047120.1| Norovirus GII isolate 1054/Huzhou/Zhejiang/01/2014/CHN capsid protein gene, partial cds	KR047120.1	Huzhou	2014
gi|859712087|gb|KR047121.1| Norovirus GII isolate 463/Huzhou/Zhejiang/07/2013/CHN capsid protein gene, partial cds	KR047121.1	Huzhou	2013
gi|859712089|gb|KR047122.1| Norovirus GII isolate 1156/Huzhou/Zhejiang/02/2014/CHN capsid protein gene, partial cds	KR047122.1	Huzhou	2014
gi|859712091|gb|KR047123.1| Norovirus GII isolate 433/Huzhou/Zhejiang/07/2013/CHN capsid protein gene, partial cds	KR047123.1	Huzhou	2013
gi|859712093|gb|KR047124.1| Norovirus GII isolate 925/Huzhou/Zhejiang/11/2013/CHN capsid protein gene, partial cds	KR047124.1	Huzhou	2013
gi|859712095|gb|KR047125.1| Norovirus GII isolate 827/Huzhou/Zhejiang/10/2013/CHN capsid protein gene, partial cds	KR047125.1	Huzhou	2013
gi|859712097|gb|KR047126.1| Norovirus GII isolate 1265/Huzhou/Zhejiang/04/2014/CHN capsid protein gene, partial cds	KR047126.1	Huzhou	2014
gi|859712099|gb|KR047127.1| Norovirus GII isolate 253/Huzhou/Zhejiang/06/2013/CHN capsid protein gene, partial cds	KR047127.1	Huzhou	2013
gi|859712101|gb|KR047128.1| Norovirus GII isolate 246/Huzhou/Zhejiang/06/2013/CHN capsid protein gene, partial cds	KR047128.1	Huzhou	2013
gi|859712103|gb|KR047129.1| Norovirus GII isolate 222/Huzhou/Zhejiang/06/2013/CHN capsid protein gene, partial cds	KR047129.1	Huzhou	2013
gi|859712105|gb|KR047130.1| Norovirus GII isolate 12/Huzhou/Zhejiang/04/2013/CHN capsid protein gene, partial cds	KR047130.1	Huzhou	2013
gi|859712107|gb|KR047131.1| Norovirus GII isolate 199/Huzhou/Zhejiang/05/2013/CHN capsid protein gene, partial cds	KR047131.1	Huzhou	2013
gi|859712109|gb|KR047132.1| Norovirus GII isolate 1317/Huzhou/Zhejiang/04/2014/CHN capsid protein gene, partial cds	KR047132.1	Huzhou	2014
gi|859712111|gb|KR047133.1| Norovirus GII isolate 685/Huzhou/Zhejiang/09/2013/CHN capsid protein gene, partial cds	KR047133.1	Huzhou	2013
gi|859712113|gb|KR047134.1| Norovirus GII isolate 652/Huzhou/Zhejiang/09/2013/CHN capsid protein gene, partial cds	KR047134.1	Huzhou	2013
gi|859712115|gb|KR047135.1| Norovirus GII isolate 151/Huzhou/Zhejiang/05/2013/CHN capsid protein gene, partial cds	KR047135.1	Huzhou	2013
gi|859712117|gb|KR047136.1| Norovirus GII isolate 1100/Huzhou/Zhejiang/02/2014/CHN capsid protein gene, partial cds	KR047136.1	Huzhou	2014
gi|859712119|gb|KR047137.1| Norovirus GII isolate 1331/Huzhou/Zhejiang/04/2014/CHN capsid protein gene, partial cds	KR047137.1	Huzhou	2014
gi|859712121|gb|KR047138.1| Norovirus GII isolate 281/Huzhou/Zhejiang/06/2013/CHN capsid protein gene, partial cds	KR047138.1	Huzhou	2013
gi|859712123|gb|KR047139.1| Norovirus GII isolate 180/Huzhou/Zhejiang/05/2013/CHN capsid protein gene, partial cds	KR047139.1	Huzhou	2013
gi|859712125|gb|KR047140.1| Norovirus GII isolate 178/Huzhou/Zhejiang/05/2013/CHN capsid protein gene, partial cds	KR047140.1	Huzhou	2013
gi|859712127|gb|KR047141.1| Norovirus GII isolate 276/Huzhou/Zhejiang/06/2013/CHN capsid protein gene, partial cds	KR047141.1	Huzhou	2013
gi|859712129|gb|KR047142.1| Norovirus GII isolate 474/Huzhou/Zhejiang/07/2013/CHN capsid protein gene, partial cds	KR047142.1	Huzhou	2013
gi|859712131|gb|KR047143.1| Norovirus GII isolate 473/Huzhou/Zhejiang/07/2013/CHN capsid protein gene, partial cds	KR047143.1	Huzhou	2013
gi|859712133|gb|KR047144.1| Norovirus GII isolate 470/Huzhou/Zhejiang/07/2013/CHN capsid protein gene, partial cds	KR047144.1	Huzhou	2013
gi|859712135|gb|KR047145.1| Norovirus GII isolate 1316/Huzhou/Zhejiang/04/2014/CHN capsid protein gene, partial cds	KR047145.1	Huzhou	2014
gi|859712137|gb|KR047146.1| Norovirus GII isolate 1211/Huzhou/Zhejiang/03/2014/CHN capsid protein gene, partial cds	KR047146.1	Huzhou	2014
gi|859712139|gb|KR047147.1| Norovirus GII isolate 118/Huzhou/Zhejiang/05/2013/CHN capsid protein gene, partial cds	KR047147.1	Huzhou	2013
gi|859712141|gb|KR047148.1| Norovirus GII isolate 711/Huzhou/Zhejiang/09/2013/CHN capsid protein gene, partial cds	KR047148.1	Huzhou	2013
gi|859712143|gb|KR047149.1| Norovirus GII isolate 1087/Huzhou/Zhejiang/01/2014/CHN capsid protein gene, partial cds	KR047149.1	Huzhou	2014
gi|859712145|gb|KR047150.1| Norovirus GII isolate 1095/Huzhou/Zhejiang/02/2014/CHN capsid protein gene, partial cds	KR047150.1	Huzhou	2014
gi|859712147|gb|KR047151.1| Norovirus GII isolate 993/Huzhou/Zhejiang/12/2013/CHN capsid protein gene, partial cds	KR047151.1	Huzhou	2013
gi|859712149|gb|KR047152.1| Norovirus GII isolate 589/Huzhou/Zhejiang/08/2013/CHN capsid protein gene, partial cds	KR047152.1	Huzhou	2013
gi|859712151|gb|KR047153.1| Norovirus GII isolate 580/Huzhou/Zhejiang/08/2013/CHN capsid protein gene, partial cds	KR047153.1	Huzhou	2013
gi|859712153|gb|KR047154.1| Norovirus GII isolate 279/Huzhou/Zhejiang/06/2013/CHN capsid protein gene, partial cds	KR047154.1	Huzhou	2013
gi|859712155|gb|KR047155.1| Norovirus GII isolate 175/Huzhou/Zhejiang/05/2013/CHN capsid protein gene, partial cds	KR047155.1	Huzhou	2013
gi|859712157|gb|KR047156.1| Norovirus GII isolate 869/Huzhou/Zhejiang/11/2013/CHN capsid protein gene, partial cds	KR047156.1	Huzhou	2013
gi|859712159|gb|KR047157.1| Norovirus GII isolate 868/Huzhou/Zhejiang/11/2013/CHN capsid protein gene, partial cds	KR047157.1	Huzhou	2013
gi|859712161|gb|KR047158.1| Norovirus GII isolate 861/Huzhou/Zhejiang/10/2013/CHN capsid protein gene, partial cds	KR047158.1	Huzhou	2013
gi|859712163|gb|KR047159.1| Norovirus GII isolate 357/Huzhou/Zhejiang/07/2013/CHN capsid protein gene, partial cds	KR047159.1	Huzhou	2013
gi|859712165|gb|KR047160.1| Norovirus GII isolate 844/Huzhou/Zhejiang/10/2013/CHN capsid protein gene, partial cds	KR047160.1	Huzhou	2013
gi|859712167|gb|KR047161.1| Norovirus GII isolate 1234/Huzhou/Zhejiang/03/2014/CHN capsid protein gene, partial cds	KR047161.1	Huzhou	2014
gi|859712169|gb|KR047162.1| Norovirus GII isolate 1182/Huzhou/Zhejiang/03/2014/CHN capsid protein gene, partial cds	KR047162.1	Huzhou	2014
gi|859712171|gb|KR047163.1| Norovirus GII isolate 1226/Huzhou/Zhejiang/03/2014/CHN capsid protein gene, partial cds	KR047163.1	Huzhou	2014
gi|859712173|gb|KR047164.1| Norovirus GII isolate 816/Huzhou/Zhejiang/10/2013/CHN capsid protein gene, partial cds	KR047164.1	Huzhou	2013
gi|859712175|gb|KR047165.1| Norovirus GII isolate 811/Huzhou/Zhejiang/10/2013/CHN capsid protein gene, partial cds	KR047165.1	Huzhou	2013
gi|859712177|gb|KR047166.1| Norovirus GII isolate 808/Huzhou/Zhejiang/10/2013/CHN capsid protein gene, partial cds	KR047166.1	Huzhou	2013
gi|859712179|gb|KR047167.1| Norovirus GII isolate 797/Huzhou/Zhejiang/10/2013/CHN capsid protein gene, partial cds	KR047167.1	Huzhou	2013
gi|859712181|gb|KR047168.1| Norovirus GII isolate 777/Huzhou/Zhejiang/10/2013/CHN capsid protein gene, partial cds	KR047168.1	Huzhou	2013
gi|859712183|gb|KR047169.1| Norovirus GII isolate 733/Huzhou/Zhejiang/09/2013/CHN capsid protein gene, partial cds	KR047169.1	Huzhou	2013
gi|859712185|gb|KR047170.1| Norovirus GII isolate 716/Huzhou/Zhejiang/09/2013/CHN capsid protein gene, partial cds	KR047170.1	Huzhou	2013
gi|859712187|gb|KR047171.1| Norovirus GII isolate 634/Huzhou/Zhejiang/09/2013/CHN capsid protein gene, partial cds	KR047171.1	Huzhou	2013
gi|859712189|gb|KR047172.1| Norovirus GII isolate 574/Huzhou/Zhejiang/08/2013/CHN capsid protein gene, partial cds	KR047172.1	Huzhou	2013
gi|859712191|gb|KR047173.1| Norovirus GII isolate 562/Huzhou/Zhejiang/08/2013/CHN capsid protein gene, partial cds	KR047173.1	Huzhou	2013
gi|859712193|gb|KR047174.1| Norovirus GII isolate 541/Huzhou/Zhejiang/08/2013/CHN capsid protein gene, partial cds	KR047174.1	Huzhou	2013
gi|859712195|gb|KR047175.1| Norovirus GII isolate 535/Huzhou/Zhejiang/08/2013/CHN capsid protein gene, partial cds	KR047175.1	Huzhou	2013
gi|859712197|gb|KR047176.1| Norovirus GII isolate 481/Huzhou/Zhejiang/08/2013/CHN capsid protein gene, partial cds	KR047176.1	Huzhou	2013
gi|859712199|gb|KR047177.1| Norovirus GII isolate 12/Huzhou/Zhejiang/01/2013/CHN capsid protein gene, partial cds	KR047177.1	Huzhou	2013
gi|859712201|gb|KR047178.1| Norovirus GII isolate 5/Huzhou/Zhejiang/01/2013/CHN capsid protein gene, partial cds	KR047178.1	Huzhou	2013
gi|859712203|gb|KR047179.1| Norovirus GII isolate 4/Huzhou/Zhejiang/01/2013/CHN capsid protein gene, partial cds	KR047179.1	Huzhou	2013
gi|859712205|gb|KR047180.1| Norovirus GII isolate 1/Huzhou/Zhejiang/01/2013/CHN capsid protein gene, partial cds	KR047180.1	Huzhou	2013
gi|859712207|gb|KR047181.1| Norovirus GII isolate 958/Huzhou/Zhejiang/12/2013/CHN capsid protein gene, partial cds	KR047181.1	Huzhou	2013
gi|1018644877|gb|KT985062.1| Norovirus GII strain Hu/GII/HuzhouNS15180/CHN RNA-dependent RNA polymerase gene, partial cds	KT985062.1	Huzhou	2015
gi|1018644879|gb|KT985063.1| Norovirus GII strain Hu/GII/HuzhouNS15179/CHN RNA-dependent RNA polymerase gene, partial cds	KT985063.1	Huzhou	2015
gi|1018644881|gb|KT985064.1| Norovirus GII strain Hu/GII/HuzhouNS15177/CHN RNA-dependent RNA polymerase gene, partial cds	KT985064.1	Huzhou	2015
gi|1018644905|gb|KT985065.1| Norovirus GII strain Hu/GII/HuzhouNS15180/CHN major capsid protein gene, partial cds	KT985065.1	Huzhou	2015
gi|1018644907|gb|KT985066.1| Norovirus GII strain Hu/GII/HuzhouNS15179/CHN major capsid protein gene, partial cds	KT985066.1	Huzhou	2015
gi|1018644909|gb|KT985067.1| Norovirus GII strain Hu/GII/HuzhouNS15177/CHN major capsid protein gene, partial cds	KT985067.1	Huzhou	2015
gi|324034694|gb|HQ680715.1| Norovirus Hu/GI/Huzhou02/2008/CHN RNA-dependent RNA polymerase gene, partial cds	HQ680715.1	Huzhou	2008
gi|324034696|gb|HQ680716.1| Norovirus Hu/GI/Huzhou04/2008/CHN RNA-dependent RNA polymerase gene, partial cds	HQ680716.1	Huzhou	2008
gi|324034704|gb|HQ680720.1| Norovirus Hu/GIIb/Huzhou02/2009/CHN RNA-dependent RNA polymerase gene, partial cds	HQ680720.1	Huzhou	2009
gi|324034688|gb|HQ680712.1| Norovirus Hu/Huzhou01/2008/CHN RNA-dependent RNA polymerase gene, partial cds	HQ680712.1	Huzhou	2008
gi|324034692|gb|HQ680714.1| Norovirus Hu/Huzhou01/2009/CHN RNA-dependent RNA polymerase gene, partial cds	HQ680714.1	Huzhou	2009
gi|324034690|gb|HQ680713.1| Norovirus Hu/Huzhou03/2008/CHN RNA-dependent RNA polymerase gene, partial cds	HQ680713.1	Huzhou	2008
gi|478739049|gb|KC473548.1| Norovirus Hu/GI/HuzhouN10/2008/CHN major capsid protein VP1 gene, complete cds	KC473548.1	Huzhou	2008
gi|478739047|gb|KC473547.1| Norovirus Hu/GI/HuzhouN11/2008/CHN major capsid protein VP1 gene, complete cds	KC473547.1	Huzhou	2008
gi|726973209|gb|KM462612.1| Norovirus Hu/HuzhouNS13003/2013/CHN major capsid protein VP1 gene, partial cds	KM462612.1	Huzhou	2013
gi|726973259|gb|KM462637.1| Norovirus Hu/HuzhouNS13003/2013/CHN RNA-dependent RNA polymerase gene, partial cds	KM462637.1	Huzhou	2013
gi|726973211|gb|KM462613.1| Norovirus Hu/HuzhouNS13004/2013/CHN major capsid protein VP1 gene, partial cds	KM462613.1	Huzhou	2013
gi|726973261|gb|KM462638.1| Norovirus Hu/HuzhouNS13004/2013/CHN RNA-dependent RNA polymerase gene, partial cds	KM462638.1	Huzhou	2013
gi|726973213|gb|KM462614.1| Norovirus Hu/HuzhouNS13008/2013/CHN major capsid protein VP1 gene, partial cds	KM462614.1	Huzhou	2013
gi|726973263|gb|KM462639.1| Norovirus Hu/HuzhouNS13008/2013/CHN RNA-dependent RNA polymerase gene, partial cds	KM462639.1	Huzhou	2013
gi|726973215|gb|KM462615.1| Norovirus Hu/HuzhouNS13024/2013/CHN major capsid protein VP1 gene, partial cds	KM462615.1	Huzhou	2013
gi|726973265|gb|KM462640.1| Norovirus Hu/HuzhouNS13024/2013/CHN RNA-dependent RNA polymerase gene, partial cds	KM462640.1	Huzhou	2013
gi|726973217|gb|KM462616.1| Norovirus Hu/HuzhouNS13056/2013/CHN major capsid protein VP1 gene, partial cds	KM462616.1	Huzhou	2013
gi|726973267|gb|KM462641.1| Norovirus Hu/HuzhouNS13056/2013/CHN RNA-dependent RNA polymerase gene, partial cds	KM462641.1	Huzhou	2013
gi|726973203|gb|KM462609.1| Norovirus Hu/HuzhouNS13082/2013/CHN major capsid protein VP1 gene, partial cds	KM462609.1	Huzhou	2013
gi|726973251|gb|KM462633.1| Norovirus Hu/HuzhouNS13082/2013/CHN RNA-dependent RNA polymerase gene, partial cds	KM462633.1	Huzhou	2013
gi|726973207|gb|KM462611.1| Norovirus Hu/HuzhouNS13170/2013/CHN major capsid protein VP1 gene, partial cds	KM462611.1	Huzhou	2013
gi|726973255|gb|KM462635.1| Norovirus Hu/HuzhouNS13170/2013/CHN RNA-dependent RNA polymerase gene, partial cds	KM462635.1	Huzhou	2013
gi|726973219|gb|KM462617.1| Norovirus Hu/HuzhouNS13219/2013/CHN major capsid protein VP1 gene, partial cds	KM462617.1	Huzhou	2013
gi|726973269|gb|KM462642.1| Norovirus Hu/HuzhouNS13219/2013/CHN RNA-dependent RNA polymerase gene, partial cds	KM462642.1	Huzhou	2013
gi|726973221|gb|KM462618.1| Norovirus Hu/HuzhouNS13254/2013/CHN major capsid protein VP1 gene, partial cds	KM462618.1	Huzhou	2013
gi|726973271|gb|KM462643.1| Norovirus Hu/HuzhouNS13254/2013/CHN RNA-dependent RNA polymerase gene, partial cds	KM462643.1	Huzhou	2013
gi|726973273|gb|KM462644.1| Norovirus Hu/HuzhouNS13266/2013/CHN RNA-dependent RNA polymerase gene, partial cds	KM462644.1	Huzhou	2013
gi|726973223|gb|KM462619.1| Norovirus Hu/HuzhouNS13268/2013/CHN major capsid protein VP1 gene, partial cds	KM462619.1	Huzhou	2013
gi|726973275|gb|KM462645.1| Norovirus Hu/HuzhouNS13268/2013/CHN RNA-dependent RNA polymerase gene, partial cds	KM462645.1	Huzhou	2013
gi|726973225|gb|KM462620.1| Norovirus Hu/HuzhouNS13322/2013/CHN major capsid protein VP1 gene, partial cds	KM462620.1	Huzhou	2013
gi|726973277|gb|KM462646.1| Norovirus Hu/HuzhouNS13322/2013/CHN RNA-dependent RNA polymerase gene, partial cds	KM462646.1	Huzhou	2013
gi|726973227|gb|KM462621.1| Norovirus Hu/HuzhouNS13365/2013/CHN major capsid protein VP1 gene, partial cds	KM462621.1	Huzhou	2013
gi|726973279|gb|KM462647.1| Norovirus Hu/HuzhouNS13365/2013/CHN RNA-dependent RNA polymerase gene, partial cds	KM462647.1	Huzhou	2013
gi|726973229|gb|KM462622.1| Norovirus Hu/HuzhouNS13398/2013/CHN major capsid protein VP1 gene, partial cds	KM462622.1	Huzhou	2013
gi|726973281|gb|KM462648.1| Norovirus Hu/HuzhouNS13398/2013/CHN RNA-dependent RNA polymerase gene, partial cds	KM462648.1	Huzhou	2013
gi|726973231|gb|KM462623.1| Norovirus Hu/HuzhouNS13427/2013/CHN major capsid protein VP1 gene, partial cds	KM462623.1	Huzhou	2013
gi|726973283|gb|KM462649.1| Norovirus Hu/HuzhouNS13427/2013/CHN RNA-dependent RNA polymerase gene, partial cds	KM462649.1	Huzhou	2013
gi|726973233|gb|KM462624.1| Norovirus Hu/HuzhouNS13482/2013/CHN major capsid protein VP1 gene, partial cds	KM462624.1	Huzhou	2013
gi|726973285|gb|KM462650.1| Norovirus Hu/HuzhouNS13482/2013/CHN RNA-dependent RNA polymerase gene, partial cds	KM462650.1	Huzhou	2013
gi|726973235|gb|KM462625.1| Norovirus Hu/HuzhouNS13503/2013/CHN major capsid protein VP1 gene, partial cds	KM462625.1	Huzhou	2013
gi|726973287|gb|KM462651.1| Norovirus Hu/HuzhouNS13503/2013/CHN RNA-dependent RNA polymerase gene, partial cds	KM462651.1	Huzhou	2013
gi|726973237|gb|KM462626.1| Norovirus Hu/HuzhouNS13547/2013/CHN major capsid protein VP1 gene, partial cds	KM462626.1	Huzhou	2013
gi|726973289|gb|KM462652.1| Norovirus Hu/HuzhouNS13547/2013/CHN RNA-dependent RNA polymerase gene, partial cds	KM462652.1	Huzhou	2013
gi|726973239|gb|KM462627.1| Norovirus Hu/HuzhouNS13600/2013/CHN major capsid protein VP1 gene, partial cds	KM462627.1	Huzhou	2013
gi|726973291|gb|KM462653.1| Norovirus Hu/HuzhouNS13600/2013/CHN RNA-dependent RNA polymerase gene, partial cds	KM462653.1	Huzhou	2013
gi|726973241|gb|KM462628.1| Norovirus Hu/HuzhouNS14009/2014/CHN major capsid protein VP1 gene, partial cds	KM462628.1	Huzhou	2014
gi|726973293|gb|KM462654.1| Norovirus Hu/HuzhouNS14009/2014/CHN RNA-dependent RNA polymerase gene, partial cds	KM462654.1	Huzhou	2014
gi|726973243|gb|KM462629.1| Norovirus Hu/HuzhouNS14019/2014/CHN major capsid protein VP1 gene, partial cds	KM462629.1	Huzhou	2014
gi|726973295|gb|KM462655.1| Norovirus Hu/HuzhouNS14019/2014/CHN RNA-dependent RNA polymerase gene, partial cds	KM462655.1	Huzhou	2014
gi|726973297|gb|KM462656.1| Norovirus Hu/HuzhouNS14024/2014/CHN RNA-dependent RNA polymerase gene, partial cds	KM462656.1	Huzhou	2014
gi|726973245|gb|KM462630.1| Norovirus Hu/HuzhouNS14041/2014/CHN major capsid protein VP1 gene, partial cds	KM462630.1	Huzhou	2014
gi|726973299|gb|KM462657.1| Norovirus Hu/HuzhouNS14041/2014/CHN RNA-dependent RNA polymerase gene, partial cds	KM462657.1	Huzhou	2014
gi|726973247|gb|KM462631.1| Norovirus Hu/HuzhouNS14066/2014/CHN major capsid protein VP1 gene, partial cds	KM462631.1	Huzhou	2014
gi|726973257|gb|KM462636.1| Norovirus Hu/HuzhouNS14066/2014/CHN RNA-dependent RNA polymerase gene, partial cds	KM462636.1	Huzhou	2014
gi|726973205|gb|KM462610.1| Norovirus Hu/HuzhouNS14089/2014/CHN major capsid protein VP1 gene, partial cds	KM462610.1	Huzhou	2014
gi|726973253|gb|KM462634.1| Norovirus Hu/HuzhouNS14089/2014/CHN RNA-dependent RNA polymerase gene, partial cds	KM462634.1	Huzhou	2014
gi|726973249|gb|KM462632.1| Norovirus Hu/HuzhouNS14096/2014/CHN RNA-dependent RNA polymerase gene, partial cds	KM462632.1	Huzhou	2014
gi|732664006|gb|KM501035.1| Norovirus Hu/HuzhouNS13034/2013/CHN RNA-dependent RNA polymerase and capsid protein VP1 genes, partial cds	KM501035.1	Huzhou	2013
gi|732664012|gb|KM501037.1| Norovirus Hu/HuzhouNS13045/2013/CHN RNA-dependent RNA polymerase and capsid protein VP1 genes, partial cds	KM501037.1	Huzhou	2013
gi|732664015|gb|KM501038.1| Norovirus Hu/HuzhouNS13102/2013/CHN RNA-dependent RNA polymerase and capsid protein VP1 genes, partial cds	KM501038.1	Huzhou	2013
gi|732664003|gb|KM501034.1| Norovirus Hu/HuzhouNS13495/2013/CHN RNA-dependent RNA polymerase and capsid protein VP1 genes, partial cds	KM501034.1	Huzhou	2013
gi|732664009|gb|KM501036.1| Norovirus Hu/HuzhouNS13526/2013/CHN RNA-dependent RNA polymerase and capsid protein VP1 genes, partial cds	KM501036.1	Huzhou	2013
gi|925686120|gb|KP995323.1| Norovirus Hu/GII/HuzhouNS14152/CHN capsid protein gene, partial cds	KP995323.1	Huzhou	2014
gi|925686122|gb|KP995324.1| Norovirus Hu/GII/HuzhouNS14387/CHN capsid protein gene, partial cds	KP995324.1	Huzhou	2014
gi|928193739|gb|KR361532.1| Norovirus Hu/GII/HuzhouNS14387/CHN RNA-dependent RNA polymerase gene, partial cds	KR361532.1	Huzhou	2014
gi|925686124|gb|KP995325.1| Norovirus Hu/GII/HuzhouNS14429/CHN capsid protein gene, partial cds	KP995325.1	Huzhou	2014
gi|928193741|gb|KR361533.1| Norovirus Hu/GII/HuzhouNS14429/CHN RNA-dependent RNA polymerase gene, partial cds	KR361533.1	Huzhou	2014
gi|925686126|gb|KP995326.1| Norovirus Hu/GII/HuzhouNS14496/CHN capsid protein gene, partial cds	KP995326.1	Huzhou	2014
gi|928193743|gb|KR361534.1| Norovirus Hu/GII/HuzhouNS14496/CHN RNA-dependent RNA polymerase gene, partial cds	KR361534.1	Huzhou	2014
gi|925686128|gb|KP995327.1| Norovirus Hu/GII/HuzhouNS14565/CHN capsid protein gene, partial cds	KP995327.1	Huzhou	2014
gi|925686130|gb|KP995328.1| Norovirus Hu/GII/HuzhouNS14592/CHN capsid protein gene, partial cds	KP995328.1	Huzhou	2014
gi|928193745|gb|KR361535.1| Norovirus Hu/GII/HuzhouNS14592/CHN RNA-dependent RNA polymerase gene, partial cds	KR361535.1	Huzhou	2014
gi|925686132|gb|KP995329.1| Norovirus Hu/GII/HuzhouNS14598/CHN capsid protein gene, partial cds	KP995329.1	Huzhou	2014
gi|928193747|gb|KR361536.1| Norovirus Hu/GII/HuzhouNS14598/CHN RNA-dependent RNA polymerase gene, partial cds	KR361536.1	Huzhou	2014
gi|925686134|gb|KP995330.1| Norovirus Hu/GII/HuzhouNS14600/CHN capsid protein gene, partial cds	KP995330.1	Huzhou	2014
gi|928193749|gb|KR361537.1| Norovirus Hu/GII/HuzhouNS14600/CHN RNA-dependent RNA polymerase gene, partial cds	KR361537.1	Huzhou	2014
gi|925686136|gb|KP995331.1| Norovirus Hu/GII/HuzhouNS14603/CHN capsid protein gene, partial cds	KP995331.1	Huzhou	2014
gi|928193751|gb|KR361538.1| Norovirus Hu/GII/HuzhouNS14603/CHN RNA-dependent RNA polymerase gene, partial cds	KR361538.1	Huzhou	2014
gi|925686138|gb|KP995332.1| Norovirus Hu/GII/HuzhouNS14606/CHN capsid protein gene, partial cds	KP995332.1	Huzhou	2014
gi|928193753|gb|KR361539.1| Norovirus Hu/GII/HuzhouNS14606/CHN RNA-dependent RNA polymerase gene, partial cds	KR361539.1	Huzhou	2014
gi|925686140|gb|KP995333.1| Norovirus Hu/GII/HuzhouNS14607/CHN capsid protein gene, partial cds	KP995333.1	Huzhou	2014
gi|928193755|gb|KR361540.1| Norovirus Hu/GII/HuzhouNS14607/CHN RNA-dependent RNA polymerase gene, partial cds	KR361540.1	Huzhou	2014
gi|925686142|gb|KP995334.1| Norovirus Hu/GII/HuzhouNS14643/CHN capsid protein gene, partial cds	KP995334.1	Huzhou	2014
gi|928193757|gb|KR361541.1| Norovirus Hu/GII/HuzhouNS14643/CHN RNA-dependent RNA polymerase gene, partial cds	KR361541.1	Huzhou	2014
gi|925686144|gb|KP995335.1| Norovirus Hu/GII/HuzhouNS14647/CHN capsid protein gene, partial cds	KP995335.1	Huzhou	2014
gi|928193759|gb|KR361542.1| Norovirus Hu/GII/HuzhouNS14647/CHN RNA-dependent RNA polymerase gene, partial cds	KR361542.1	Huzhou	2014
gi|925686146|gb|KP995336.1| Norovirus Hu/GII/HuzhouNS14651/CHN capsid protein gene, partial cds	KP995336.1	Huzhou	2014
gi|928193761|gb|KR361543.1| Norovirus Hu/GII/HuzhouNS14651/CHN RNA-dependent RNA polymerase gene, partial cds	KR361543.1	Huzhou	2014
gi|925686148|gb|KP995337.1| Norovirus Hu/GII/HuzhouNS14704/CHN capsid protein gene, partial cds	KP995337.1	Huzhou	2014
gi|928193763|gb|KR361544.1| Norovirus Hu/GII/HuzhouNS14704/CHN RNA-dependent RNA polymerase gene, partial cds	KR361544.1	Huzhou	2014
gi|925686150|gb|KP995338.1| Norovirus Hu/GII/HuzhouNS14712/CHN capsid protein gene, partial cds	KP995338.1	Huzhou	2014
gi|928193765|gb|KR361545.1| Norovirus Hu/GII/HuzhouNS14712/CHN RNA-dependent RNA polymerase gene, partial cds	KR361545.1	Huzhou	2014
gi|925686152|gb|KP995339.1| Norovirus Hu/GII/HuzhouNS14750/CHN capsid protein gene, partial cds	KP995339.1	Huzhou	2014
gi|928193767|gb|KR361546.1| Norovirus Hu/GII/HuzhouNS14750/CHN RNA-dependent RNA polymerase gene, partial cds	KR361546.1	Huzhou	2014
gi|925686154|gb|KP995340.1| Norovirus Hu/GII/HuzhouNS14752/CHN capsid protein gene, partial cds	KP995340.1	Huzhou	2014
gi|928193769|gb|KR361547.1| Norovirus Hu/GII/HuzhouNS14752/CHN RNA-dependent RNA polymerase gene, partial cds	KR361547.1	Huzhou	2014
gi|925686156|gb|KP995341.1| Norovirus Hu/GII/HuzhouNS14754/CHN capsid protein gene, partial cds	KP995341.1	Huzhou	2015
gi|928193771|gb|KR361548.1| Norovirus Hu/GII/HuzhouNS14754/CHN RNA-dependent RNA polymerase gene, partial cds	KR361548.1	Huzhou	2014
gi|925686112|gb|KP995319.1| Norovirus Hu/GII/HuzhouNS15006/CHN capsid protein gene, partial cds	KP995319.1	Huzhou	2015
gi|928193731|gb|KR361528.1| Norovirus Hu/GII/HuzhouNS15006/CHN RNA-dependent RNA polymerase gene, partial cds	KR361528.1	Huzhou	2015
gi|925686114|gb|KP995320.1| Norovirus Hu/GII/HuzhouNS15054/CHN capsid protein gene, partial cds	KP995320.1	Huzhou	2015
gi|928193735|gb|KR361530.1| Norovirus Hu/GII/HuzhouNS15054/CHN RNA-dependent RNA polymerase gene, partial cds	KR361530.1	Huzhou	2015
gi|925686116|gb|KP995321.1| Norovirus Hu/GII/HuzhouNS15087/CHN capsid protein gene, partial cds	KP995321.1	Huzhou	2015
gi|925686118|gb|KP995322.1| Norovirus Hu/GII/HuzhouNS15164/CHN capsid protein gene, partial cds	KP995322.1	Huzhou	2015
gi|928193737|gb|KR361531.1| Norovirus Hu/GII/HuzhouNS15164/CHN RNA-dependent RNA polymerase gene, partial cds	KR361531.1	Huzhou	2015
gi|928193733|gb|KR361529.1| Norovirus Hu/GII/HuzhouNS15043/CHN RNA-dependent RNA polymerase gene, partial cds	KR361529.1	Huzhou	2015
gi|806475453|gb|KP718641.1| Norovirus GII.17 isolate Hu/14F1512/JM/GD/CHN/2014 VP1 (VP1) gene, partial cds	KP718641.1	Jiangmen	2014
gi|806475455|gb|KP718642.1| Norovirus GII.17 isolate Hu/14F1513/JM/GD/CHN/2014 VP1 (VP1) gene, partial cds	KP718642.1	Jiangmen	2014
gi|806475457|gb|KP718643.1| Norovirus GII.17 isolate Hu/14F1514/JM/GD/CHN/2014 VP1 (VP1) gene, partial cds	KP718643.1	Jiangmen	2014
gi|806475459|gb|KP718644.1| Norovirus GII.17 isolate Hu/14F1515/JM/GD/CHN/2014 VP1 (VP1) gene, partial cds	KP718644.1	Jiangmen	2014
gi|806475461|gb|KP718645.1| Norovirus GII.17 isolate Hu/14F1516/JM/GD/CHN/2014 VP1 (VP1) gene, partial cds	KP718645.1	Jiangmen	2014
gi|806475607|gb|KP718718.1| Norovirus GII.17 isolate Hu/14F1678/JM/GD/2014 VP1 (VP1) gene, partial cds	KP718718.1	Jiangmen	2014
gi|806475609|gb|KP718719.1| Norovirus GII.17 isolate Hu/14F1679/JM/GD/2014 VP1 (VP1) gene, partial cds	KP718719.1	Jiangmen	2014
gi|806475611|gb|KP718720.1| Norovirus GII.17 isolate Hu/14F1680/JM/GD/2014 VP1 (VP1) gene, partial cds	KP718720.1	Jiangmen	2014
gi|806475613|gb|KP718721.1| Norovirus GII.17 isolate Hu/14F1681/JM/GD/2014 VP1 (VP1) gene, partial cds	KP718721.1	Jiangmen	2014
gi|806475615|gb|KP718722.1| Norovirus GII.17 isolate Hu/14F1682/JM/GD/2014 VP1 (VP1) gene, partial cds	KP718722.1	Jiangmen	2014
gi|806475617|gb|KP718723.1| Norovirus GII.17 isolate Hu/14F1683/JM/GD/2014 VP1 (VP1) gene, partial cds	KP718723.1	Jiangmen	2014
gi|806475619|gb|KP718724.1| Norovirus GII.17 isolate Hu/14F1684/JM/GD/2014 VP1 (VP1) gene, partial cds	KP718724.1	Jiangmen	2014
gi|806475621|gb|KP718725.1| Norovirus GII.17 isolate Hu/14F1685/JM/GD/2014 VP1 (VP1) gene, partial cds	KP718725.1	Jiangmen	2014
gi|806475623|gb|KP718726.1| Norovirus GII.17 isolate Hu/14F1686/JM/GD/2014 VP1 (VP1) gene, partial cds	KP718726.1	Jiangmen	2014
gi|806475625|gb|KP718727.1| Norovirus GII.17 isolate Hu/14F1687/JM/GD/2014 VP1 (VP1) gene, partial cds	KP718727.1	Jiangmen	2014
gi|806475627|gb|KP718728.1| Norovirus GII.17 isolate Hu/14F1688/JM/GD/2014 VP1 (VP1) gene, partial cds	KP718728.1	Jiangmen	2014
gi|806475629|gb|KP718729.1| Norovirus GII.17 isolate Hu/14F1689/JM/GD/2014 VP1 (VP1) gene, partial cds	KP718729.1	Jiangmen	2014
gi|806475631|gb|KP718730.1| Norovirus GII.17 isolate Hu/14F1690/JM/GD/2014 VP1 (VP1) gene, partial cds	KP718730.1	Jiangmen	2014
gi|806475633|gb|KP718731.1| Norovirus GII.17 isolate Hu/14F1691/JM/GD/2014 VP1 (VP1) gene, partial cds	KP718731.1	Jiangmen	2014
gi|563615780|gb|KC577174.1| Norovirus Hu/GII.4/Jiangsu1/2011/CHN, complete genome	KC577174.1	Jiangsu	2011
gi|563615789|gb|KC577175.1| Norovirus Hu/GII.4/Jiangsu2/2012/CHN, complete genome	KC577175.1	Jiangsu	2012
gi|169639763|gb|EU400378.1| Norovirus Hu/GII3/52403/Jilin/07/CHN capsid protein gene, partial cds	EU400378.1	Jilin	2007
gi|169639673|gb|EU400333.1| Norovirus Hu/GII4/50143/Jilin/06/CHN capsid protein gene, partial cds	EU400333.1	Jilin	2006
gi|169639677|gb|EU400335.1| Norovirus Hu/GII4/50483/Jilin/06/CHN capsid protein gene, partial cds	EU400335.1	Jilin	2006
gi|169639679|gb|EU400336.1| Norovirus Hu/GII4/50496/Jilin/06/CHN capsid protein gene, partial cds	EU400336.1	Jilin	2006
gi|169639681|gb|EU400337.1| Norovirus Hu/GII4/50503/Jilin/06/CHN capsid protein gene, partial cds	EU400337.1	Jilin	2006
gi|169639683|gb|EU400338.1| Norovirus Hu/GII4/50510/Jilin/06/CHN capsid protein gene, partial cds	EU400338.1	Jilin	2006
gi|169639685|gb|EU400339.1| Norovirus Hu/GII4/50511/Jilin/06/CHN capsid protein gene, partial cds	EU400339.1	Jilin	2006
gi|169639687|gb|EU400340.1| Norovirus Hu/GII4/50512/Jilin/06/CHN capsid protein gene, partial cds	EU400340.1	Jilin	2006
gi|169639689|gb|EU400341.1| Norovirus Hu/GII4/50514/Jilin/06/CHN capsid protein gene, partial cds	EU400341.1	Jilin	2006
gi|169639691|gb|EU400342.1| Norovirus Hu/GII4/50515/Jilin/06/CHN capsid protein gene, partial cds	EU400342.1	Jilin	2006
gi|169639693|gb|EU400343.1| Norovirus Hu/GII4/50516/Jilin/06/CHN capsid protein gene, partial cds	EU400343.1	Jilin	2006
gi|169639695|gb|EU400344.1| Norovirus Hu/GII4/50523/Jilin/06/CHN capsid protein gene, partial cds	EU400344.1	Jilin	2006
gi|169639697|gb|EU400345.1| Norovirus Hu/GII4/50524/Jilin/06/CHN capsid protein gene, partial cds	EU400345.1	Jilin	2006
gi|169639699|gb|EU400346.1| Norovirus Hu/GII4/50535/Jilin/06/CHN capsid protein gene, partial cds	EU400346.1	Jilin	2006
gi|169639701|gb|EU400347.1| Norovirus Hu/GII4/50540/Jilin/06/CHN capsid protein gene, partial cds	EU400347.1	Jilin	2006
gi|169639703|gb|EU400348.1| Norovirus Hu/GII4/50559/Jilin/06/CHN capsid protein gene, partial cds	EU400348.1	Jilin	2006
gi|169639705|gb|EU400349.1| Norovirus Hu/GII4/50562/Jilin/06/CHN capsid protein gene, partial cds	EU400349.1	Jilin	2006
gi|169639707|gb|EU400350.1| Norovirus Hu/GII4/50564/Jilin/06/CHN capsid protein gene, partial cds	EU400350.1	Jilin	2006
gi|169639709|gb|EU400351.1| Norovirus Hu/GII4/50566/Jilin/06/CHN capsid protein gene, partial cds	EU400351.1	Jilin	2006
gi|169639711|gb|EU400352.1| Norovirus Hu/GII4/50567/Jilin/06/CHN capsid protein gene, partial cds	EU400352.1	Jilin	2006
gi|169639713|gb|EU400353.1| Norovirus Hu/GII4/50569/Jilin/06/CHN capsid protein gene, partial cds	EU400353.1	Jilin	2006
gi|169639715|gb|EU400354.1| Norovirus Hu/GII4/50580/Jilin/06/CHN capsid protein gene, partial cds	EU400354.1	Jilin	2006
gi|169639717|gb|EU400355.1| Norovirus Hu/GII4/51002/Jilin/06/CHN capsid protein gene, partial cds	EU400355.1	Jilin	2006
gi|169639719|gb|EU400356.1| Norovirus Hu/GII4/51031/Jilin/06/CHN capsid protein gene, partial cds	EU400356.1	Jilin	2006
gi|169639721|gb|EU400357.1| Norovirus Hu/GII4/51074/Jilin/06/CHN capsid protein gene, partial cds	EU400357.1	Jilin	2006
gi|169639723|gb|EU400358.1| Norovirus Hu/GII4/51078/Jilin/06/CHN capsid protein gene, partial cds	EU400358.1	Jilin	2006
gi|169639725|gb|EU400359.1| Norovirus Hu/GII4/51079/Jilin/06/CHN capsid protein gene, partial cds	EU400359.1	Jilin	2006
gi|169639751|gb|EU400372.1| Norovirus Hu/GII4/52398/Jilin/07/CHN capsid protein gene, partial cds	EU400372.1	Jilin	2007
gi|169639753|gb|EU400373.1| Norovirus Hu/GII4/52415/Jilin/07/CHN capsid protein gene, partial cds	EU400373.1	Jilin	2007
gi|169639755|gb|EU400374.1| Norovirus Hu/GII4/52416/Jilin/07/CHN capsid protein gene, partial cds	EU400374.1	Jilin	2007
gi|169639757|gb|EU400375.1| Norovirus Hu/GII4/52421/Jilin/07/CHN capsid protein gene, partial cds	EU400375.1	Jilin	2007
gi|169639759|gb|EU400376.1| Norovirus Hu/GII4/52422/Jilin/07/CHN capsid protein gene, partial cds	EU400376.1	Jilin	2007
gi|151505036|gb|EF670593.1| Norovirus Hu/Jilin/48344/2006/CHN capsid protein gene, partial cds	EF670593.1	Jilin	2006
gi|151505038|gb|EF670594.1| Norovirus Hu/Jilin/48352/2006/CHN capsid protein gene, partial cds	EF670594.1	Jilin	2006
gi|151505042|gb|EF670596.1| Norovirus Hu/Jilin/48356/2006/CHN capsid protein gene, partial cds	EF670596.1	Jilin	2006
gi|151505044|gb|EF670597.1| Norovirus Hu/Jilin/48358/2006/CHN capsid protein gene, partial cds	EF670597.1	Jilin	2006
gi|151505058|gb|EF670604.1| Norovirus Hu/Jilin/49129/2006/CHN capsid protein gene, partial cds	EF670604.1	Jilin	2006
gi|151505060|gb|EF670605.1| Norovirus Hu/Jilin/49133/2006/CHN capsid protein gene, partial cds	EF670605.1	Jilin	2006
gi|151505062|gb|EF670606.1| Norovirus Hu/Jilin/49137/2006/CHN capsid protein gene, partial cds	EF670606.1	Jilin	2006
gi|151505064|gb|EF670607.1| Norovirus Hu/Jilin/49141/2006/CHN capsid protein gene, partial cds	EF670607.1	Jilin	2006
gi|151505122|gb|EF670636.1| Norovirus Hu/Jilin/50143/2006/CHN capsid protein gene, partial cds	EF670636.1	Jilin	2006
gi|151505124|gb|EF670637.1| Norovirus Hu/Jilin/50145/2006/CHN capsid protein gene, partial cds	EF670637.1	Jilin	2006
gi|151505126|gb|EF670638.1| Norovirus Hu/Jilin/50148/2006/CHN capsid protein gene, partial cds	EF670638.1	Jilin	2006
gi|151505128|gb|EF670639.1| Norovirus Hu/Jilin/50151/2006/CHN capsid protein gene, partial cds	EF670639.1	Jilin	2006
gi|151505130|gb|EF670640.1| Norovirus Hu/Jilin/50156/2006/CHN capsid protein gene, partial cds	EF670640.1	Jilin	2006
gi|151505040|gb|EF670595.1| Norovirus Hu/Jilin/48354/2006/CHN capsid protein gene, partial cds	EF670595.1	Jilin	2006
gi|169639767|gb|EU400380.1| Norovirus Hu/GI4/51059/Jilin/06/CHN capsid protein gene, partial cds	EU400380.1	Jilin	2006
gi|959141868|gb|KR107558.1| Norovirus GII.4 isolate sewage/GII.4/SD1601/2013/CHN RdRp and VP1 genes, partial cds	KR107558.1	Jinan	2013
gi|959141871|gb|KR107559.1| Norovirus GII.4 isolate sewage/GII.4/SD1609/2013/CHN RdRp and VP1 genes, partial cds	KR107559.1	Jinan	2013
gi|959141874|gb|KR107560.1| Norovirus GII.4 isolate sewage/GII.4/SD1705/2013/CHN RdRp and VP1 genes, partial cds	KR107560.1	Jinan	2013
gi|959141877|gb|KR107561.1| Norovirus GII.4 isolate sewage/GII.4/SD1903/2013/CHN RdRp and VP1 genes, partial cds	KR107561.1	Jinan	2013
gi|959141880|gb|KR107562.1| Norovirus GII.4 isolate sewage/GII.4/SD2007/2013/CHN RdRp and VP1 genes, partial cds	KR107562.1	Jinan	2013
gi|959141883|gb|KR107563.1| Norovirus GII.4 isolate sewage/GII.4/SD2106/2013/CHN RdRp and VP1 genes, partial cds	KR107563.1	Jinan	2013
gi|959141886|gb|KR107564.1| Norovirus GII.4 isolate sewage/GII.4/SD1603/2013/CHN RdRp and VP1 genes, partial cds	KR107564.1	Jinan	2013
gi|959141889|gb|KR107565.1| Norovirus GII.4 isolate sewage/GII.4/SD2703/2013/CHN RdRp and VP1 genes, partial cds	KR107565.1	Jinan	2013
gi|959141892|gb|KR107566.1| Norovirus GII.4 isolate sewage/GII.4/SD2804/2013/CHN RdRp and VP1 genes, partial cds	KR107566.1	Jinan	2013
gi|959141895|gb|KR107567.1| Norovirus GII.4 isolate sewage/GII.4/SD2906/2013/CHN RdRp and VP1 genes, partial cds	KR107567.1	Jinan	2013
gi|959141898|gb|KR107568.1| Norovirus GII.4 isolate sewage/GII.4/SD3009/2013/CHN RdRp and VP1 genes, partial cds	KR107568.1	Jinan	2013
gi|959141901|gb|KR107569.1| Norovirus GII.4 isolate sewage/GII.4/SD8001/2013/CHN RdRp and VP1 genes, partial cds	KR107569.1	Jinan	2013
gi|959141904|gb|KR107570.1| Norovirus GII.4 isolate sewage/GII.4/SD8008/2013/CHN RdRp and VP1 genes, partial cds	KR107570.1	Jinan	2013
gi|959141907|gb|KR107571.1| Norovirus GII.4 isolate sewage/GII.4/SD8104/2013/CHN RdRp and VP1 genes, partial cds	KR107571.1	Jinan	2013
gi|959141910|gb|KR107572.1| Norovirus GII.4 isolate sewage/GII.4/SD8110/2013/CHN RdRp and VP1 genes, partial cds	KR107572.1	Jinan	2013
gi|959141913|gb|KR107573.1| Norovirus GII.4 isolate sewage/GII.4/SD8204/2013/CHN RdRp and VP1 genes, partial cds	KR107573.1	Jinan	2013
gi|959141916|gb|KR107574.1| Norovirus GII.4 isolate sewage/GII.4/SD8205/2013/CHN RdRp and VP1 genes, partial cds	KR107574.1	Jinan	2013
gi|959141919|gb|KR107575.1| Norovirus GII.4 isolate sewage/GII.4/SD8304/2013/CHN RdRp and VP1 genes, partial cds	KR107575.1	Jinan	2013
gi|959141922|gb|KR107576.1| Norovirus GII.4 isolate sewage/GII.4/SD8305/2013/CHN RdRp and VP1 genes, partial cds	KR107576.1	Jinan	2013
gi|959141925|gb|KR107577.1| Norovirus GII.4 isolate sewage/GII.4/SD8307/2013/CHN RdRp and VP1 genes, partial cds	KR107577.1	Jinan	2013
gi|959141928|gb|KR107578.1| Norovirus GII.4 isolate sewage/GII.4/SD8401/2013/CHN RdRp and VP1 genes, partial cds	KR107578.1	Jinan	2013
gi|959141931|gb|KR107579.1| Norovirus GII.4 isolate sewage/GII.4/SD8407/2013/CHN RdRp and VP1 genes, partial cds	KR107579.1	Jinan	2013
gi|959141934|gb|KR107580.1| Norovirus GII.4 isolate sewage/GII.4/SD8408/2013/CHN RdRp and VP1 genes, partial cds	KR107580.1	Jinan	2013
gi|959141937|gb|KR107581.1| Norovirus GII.4 isolate sewage/GII.4/SD8409/2013/CHN RdRp and VP1 genes, partial cds	KR107581.1	Jinan	2013
gi|959141940|gb|KR107582.1| Norovirus GII.4 isolate sewage/GII.4/SD8410/2013/CHN RdRp and VP1 genes, partial cds	KR107582.1	Jinan	2013
gi|959141943|gb|KR107583.1| Norovirus GII.4 isolate sewage/GII.4/SD8702/2013/CHN RdRp and VP1 genes, partial cds	KR107583.1	Jinan	2013
gi|959141946|gb|KR107584.1| Norovirus GII.4 isolate sewage/GII.4/SD8906/2013/CHN RdRp and VP1 genes, partial cds	KR107584.1	Jinan	2013
gi|959141949|gb|KR107585.1| Norovirus GII.4 isolate sewage/GII.4/SD2904/2013/CHN RdRp and VP1 genes, partial cds	KR107585.1	Jinan	2013
gi|959142027|gb|KR107611.1| Norovirus GII.3 isolate sewage/GII.3/SD8508/2013/CHN RdRp and VP1 genes, partial cds	KR107611.1	Jinan	2013
gi|959142030|gb|KR107612.1| Norovirus GII.3 isolate sewage/GII.3/SD1701/2013/CHN RdRp and VP1 genes, partial cds	KR107612.1	Jinan	2013
gi|959142033|gb|KR107613.1| Norovirus GII.3 isolate sewage/GII.3/SD1702/2013/CHN RdRp and VP1 genes, partial cds	KR107613.1	Jinan	2013
gi|959142036|gb|KR107614.1| Norovirus GII.3 isolate sewage/GII.3/SD1703/2013/CHN RdRp and VP1 genes, partial cds	KR107614.1	Jinan	2013
gi|959142039|gb|KR107615.1| Norovirus GII.3 isolate sewage/GII.3/SD1704/2013/CHN RdRp and VP1 genes, partial cds	KR107615.1	Jinan	2013
gi|959142042|gb|KR107616.1| Norovirus GII.3 isolate sewage/GII.3/SD1708/2013/CHN RdRp and VP1 genes, partial cds	KR107616.1	Jinan	2013
gi|959142045|gb|KR107617.1| Norovirus GII.3 isolate sewage/GII.3/SD1709/2013/CHN RdRp and VP1 genes, partial cds	KR107617.1	Jinan	2013
gi|959142048|gb|KR107618.1| Norovirus GII.3 isolate sewage/GII.3/SD1801/2013/CHN RdRp and VP1 genes, partial cds	KR107618.1	Jinan	2013
gi|959142051|gb|KR107619.1| Norovirus GII.3 isolate sewage/GII.3/SD1804/2013/CHN RdRp and VP1 genes, partial cds	KR107619.1	Jinan	2013
gi|959142054|gb|KR107620.1| Norovirus GII.3 isolate sewage/GII.3/SD1805/2013/CHN RdRp and VP1 genes, partial cds	KR107620.1	Jinan	2013
gi|959142057|gb|KR107621.1| Norovirus GII.3 isolate sewage/GII.3/SD1807/2013/CHN RdRp and VP1 genes, partial cds	KR107621.1	Jinan	2013
gi|959142060|gb|KR107622.1| Norovirus GII.3 isolate sewage/GII.3/SD1808/2013/CHN RdRp and VP1 genes, partial cds	KR107622.1	Jinan	2013
gi|959142063|gb|KR107623.1| Norovirus GII.3 isolate sewage/GII.3/SD1810/2013/CHN RdRp and VP1 genes, partial cds	KR107623.1	Jinan	2013
gi|959142066|gb|KR107624.1| Norovirus GII.3 isolate sewage/GII.3/SD1901/2013/CHN RdRp and VP1 genes, partial cds	KR107624.1	Jinan	2013
gi|959142069|gb|KR107625.1| Norovirus GII.3 isolate sewage/GII.3/SD1902/2013/CHN RdRp and VP1 genes, partial cds	KR107625.1	Jinan	2013
gi|959142072|gb|KR107626.1| Norovirus GII.3 isolate sewage/GII.3/SD1904/2013/CHN RdRp and VP1 genes, partial cds	KR107626.1	Jinan	2013
gi|959142075|gb|KR107627.1| Norovirus GII.3 isolate sewage/GII.3/SD1905/2013/CHN RdRp and VP1 genes, partial cds	KR107627.1	Jinan	2013
gi|959142078|gb|KR107628.1| Norovirus GII.3 isolate sewage/GII.3/SD1907/2013/CHN RdRp and VP1 genes, partial cds	KR107628.1	Jinan	2013
gi|959142081|gb|KR107629.1| Norovirus GII.3 isolate sewage/GII.3/SD1908/2013/CHN RdRp and VP1 genes, partial cds	KR107629.1	Jinan	2013
gi|959142084|gb|KR107630.1| Norovirus GII.3 isolate sewage/GII.3/SD1910/2013/CHN RdRp and VP1 genes, partial cds	KR107630.1	Jinan	2013
gi|959142087|gb|KR107631.1| Norovirus GII.3 isolate sewage/GII.3/SD2001/2013/CHN RdRp and VP1 genes, partial cds	KR107631.1	Jinan	2013
gi|959142090|gb|KR107632.1| Norovirus GII.3 isolate sewage/GII.3/SD2002/2013/CHN RdRp and VP1 genes, partial cds	KR107632.1	Jinan	2013
gi|959142093|gb|KR107633.1| Norovirus GII.3 isolate sewage/GII.3/SD2003/2013/CHN RdRp and VP1 genes, partial cds	KR107633.1	Jinan	2013
gi|959142096|gb|KR107634.1| Norovirus GII.3 isolate sewage/GII.3/SD2004/2013/CHN RdRp and VP1 genes, partial cds	KR107634.1	Jinan	2013
gi|959142099|gb|KR107635.1| Norovirus GII.3 isolate sewage/GII.3/SD2005/2013/CHN RdRp and VP1 genes, partial cds	KR107635.1	Jinan	2013
gi|959142102|gb|KR107636.1| Norovirus GII.3 isolate sewage/GII.3/SD2006/2013/CHN RdRp and VP1 genes, partial cds	KR107636.1	Jinan	2013
gi|959142105|gb|KR107637.1| Norovirus GII.3 isolate sewage/GII.3/SD2008/2013/CHN RdRp and VP1 genes, partial cds	KR107637.1	Jinan	2013
gi|959142108|gb|KR107638.1| Norovirus GII.3 isolate sewage/GII.3/SD2009/2013/CHN RdRp and VP1 genes, partial cds	KR107638.1	Jinan	2013
gi|959142111|gb|KR107639.1| Norovirus GII.3 isolate sewage/GII.3/SD2010/2013/CHN RdRp and VP1 genes, partial cds	KR107639.1	Jinan	2013
gi|959142114|gb|KR107640.1| Norovirus GII.3 isolate sewage/GII.3/SD2101/2013/CHN RdRp and VP1 genes, partial cds	KR107640.1	Jinan	2013
gi|959142117|gb|KR107641.1| Norovirus GII.3 isolate sewage/GII.3/SD2102/2013/CHN RdRp and VP1 genes, partial cds	KR107641.1	Jinan	2013
gi|959142120|gb|KR107642.1| Norovirus GII.3 isolate sewage/GII.3/SD2104/2013/CHN RdRp and VP1 genes, partial cds	KR107642.1	Jinan	2013
gi|959142123|gb|KR107643.1| Norovirus GII.3 isolate sewage/GII.3/SD2105/2013/CHN RdRp and VP1 genes, partial cds	KR107643.1	Jinan	2013
gi|959142126|gb|KR107644.1| Norovirus GII.3 isolate sewage/GII.3/SD2107/2013/CHN RdRp and VP1 genes, partial cds	KR107644.1	Jinan	2013
gi|959142129|gb|KR107645.1| Norovirus GII.3 isolate sewage/GII.3/SD2108/2013/CHN RdRp and VP1 genes, partial cds	KR107645.1	Jinan	2013
gi|959142132|gb|KR107646.1| Norovirus GII.3 isolate sewage/GII.3/SD2109/2013/CHN RdRp and VP1 genes, partial cds	KR107646.1	Jinan	2013
gi|959142135|gb|KR107647.1| Norovirus GII.3 isolate sewage/GII.3/SD2110/2013/CHN RdRp and VP1 genes, partial cds	KR107647.1	Jinan	2013
gi|959142138|gb|KR107648.1| Norovirus GII.3 isolate sewage/GII.3/SD2406/2013/CHN RdRp and VP1 genes, partial cds	KR107648.1	Jinan	2013
gi|959142141|gb|KR107649.1| Norovirus GII.3 isolate sewage/GII.3/SD2407/2013/CHN RdRp and VP1 genes, partial cds	KR107649.1	Jinan	2013
gi|959142144|gb|KR107650.1| Norovirus GII.3 isolate sewage/GII.3/SD2509/2013/CHN RdRp and VP1 genes, partial cds	KR107650.1	Jinan	2013
gi|959142147|gb|KR107651.1| Norovirus GII.3 isolate sewage/GII.3/SD2603/2013/CHN RdRp and VP1 genes, partial cds	KR107651.1	Jinan	2013
gi|959142150|gb|KR107652.1| Norovirus GII.3 isolate sewage/GII.3/SD2702/2013/CHN RdRp and VP1 genes, partial cds	KR107652.1	Jinan	2013
gi|959142153|gb|KR107653.1| Norovirus GII.3 isolate sewage/GII.3/SD2707/2013/CHN RdRp and VP1 genes, partial cds	KR107653.1	Jinan	2013
gi|959142156|gb|KR107654.1| Norovirus GII.3 isolate sewage/GII.3/SD2708/2013/CHN RdRp and VP1 genes, partial cds	KR107654.1	Jinan	2013
gi|959142159|gb|KR107655.1| Norovirus GII.3 isolate sewage/GII.3/SD2709/2013/CHN RdRp and VP1 genes, partial cds	KR107655.1	Jinan	2013
gi|959142162|gb|KR107656.1| Norovirus GII.3 isolate sewage/GII.3/SD2808/2013/CHN RdRp and VP1 genes, partial cds	KR107656.1	Jinan	2013
gi|959142165|gb|KR107657.1| Norovirus GII.3 isolate sewage/GII.3/SD2809/2013/CHN RdRp and VP1 genes, partial cds	KR107657.1	Jinan	2013
gi|959142168|gb|KR107658.1| Norovirus GII.3 isolate sewage/GII.3/SD2902/2013/CHN RdRp and VP1 genes, partial cds	KR107658.1	Jinan	2013
gi|959142171|gb|KR107659.1| Norovirus GII.3 isolate sewage/GII.3/SD2903/2013/CHN RdRp and VP1 genes, partial cds	KR107659.1	Jinan	2013
gi|959142174|gb|KR107660.1| Norovirus GII.3 isolate sewage/GII.3/SD2905/2013/CHN RdRp and VP1 genes, partial cds	KR107660.1	Jinan	2013
gi|959142177|gb|KR107661.1| Norovirus GII.3 isolate sewage/GII.3/SD2908/2013/CHN RdRp and VP1 genes, partial cds	KR107661.1	Jinan	2013
gi|959142180|gb|KR107662.1| Norovirus GII.3 isolate sewage/GII.3/SD2909/2013/CHN RdRp and VP1 genes, partial cds	KR107662.1	Jinan	2013
gi|959142183|gb|KR107663.1| Norovirus GII.3 isolate sewage/GII.3/SD2910/2013/CHN RdRp and VP1 genes, partial cds	KR107663.1	Jinan	2013
gi|959142186|gb|KR107664.1| Norovirus GII.3 isolate sewage/GII.3/SD3001/2013/CHN RdRp and VP1 genes, partial cds	KR107664.1	Jinan	2013
gi|959142189|gb|KR107665.1| Norovirus GII.3 isolate sewage/GII.3/SD3002/2013/CHN RdRp and VP1 genes, partial cds	KR107665.1	Jinan	2013
gi|959142192|gb|KR107666.1| Norovirus GII.3 isolate sewage/GII.3/SD3005/2013/CHN RdRp and VP1 genes, partial cds	KR107666.1	Jinan	2013
gi|959142195|gb|KR107667.1| Norovirus GII.3 isolate sewage/GII.3/SD3006/2013/CHN RdRp and VP1 genes, partial cds	KR107667.1	Jinan	2013
gi|959142198|gb|KR107668.1| Norovirus GII.3 isolate sewage/GII.3/SD3007/2013/CHN RdRp and VP1 genes, partial cds	KR107668.1	Jinan	2013
gi|959142201|gb|KR107669.1| Norovirus GII.3 isolate sewage/GII.3/SD3008/2013/CHN RdRp and VP1 genes, partial cds	KR107669.1	Jinan	2013
gi|959142204|gb|KR107670.1| Norovirus GII.3 isolate sewage/GII.3/SD8004/2013/CHN RdRp and VP1 genes, partial cds	KR107670.1	Jinan	2013
gi|959142207|gb|KR107671.1| Norovirus GII.3 isolate sewage/GII.3/SD8101/2013/CHN RdRp and VP1 genes, partial cds	KR107671.1	Jinan	2013
gi|959142210|gb|KR107672.1| Norovirus GII.3 isolate sewage/GII.3/SD8105/2013/CHN RdRp and VP1 genes, partial cds	KR107672.1	Jinan	2013
gi|959142213|gb|KR107673.1| Norovirus GII.3 isolate sewage/GII.3/SD8107/2013/CHN RdRp and VP1 genes, partial cds	KR107673.1	Jinan	2013
gi|959142216|gb|KR107674.1| Norovirus GII.3 isolate sewage/GII.3/SD8108/2013/CHN RdRp and VP1 genes, partial cds	KR107674.1	Jinan	2013
gi|959142219|gb|KR107675.1| Norovirus GII.3 isolate sewage/GII.3/SD8109/2013/CHN RdRp and VP1 genes, partial cds	KR107675.1	Jinan	2013
gi|959142222|gb|KR107676.1| Norovirus GII.3 isolate sewage/GII.3/SD8203/2013/CHN RdRp and VP1 genes, partial cds	KR107676.1	Jinan	2013
gi|959142225|gb|KR107677.1| Norovirus GII.3 isolate sewage/GII.3/SD8206/2013/CHN RdRp and VP1 genes, partial cds	KR107677.1	Jinan	2013
gi|959142228|gb|KR107678.1| Norovirus GII.3 isolate sewage/GII.3/SD8306/2013/CHN RdRp and VP1 genes, partial cds	KR107678.1	Jinan	2013
gi|959142231|gb|KR107679.1| Norovirus GII.3 isolate sewage/GII.3/SD8308/2013/CHN RdRp and VP1 genes, partial cds	KR107679.1	Jinan	2013
gi|959142234|gb|KR107680.1| Norovirus GII.3 isolate sewage/GII.3/SD8309/2013/CHN RdRp and VP1 genes, partial cds	KR107680.1	Jinan	2013
gi|959142237|gb|KR107681.1| Norovirus GII.3 isolate sewage/GII.3/SD8403/2013/CHN RdRp and VP1 genes, partial cds	KR107681.1	Jinan	2013
gi|959142240|gb|KR107682.1| Norovirus GII.3 isolate sewage/GII.3/SD8404/2013/CHN RdRp and VP1 genes, partial cds	KR107682.1	Jinan	2013
gi|959142243|gb|KR107683.1| Norovirus GII.3 isolate sewage/GII.3/SD8405/2013/CHN RdRp and VP1 genes, partial cds	KR107683.1	Jinan	2013
gi|959142246|gb|KR107684.1| Norovirus GII.3 isolate sewage/GII.3/SD8406/2013/CHN RdRp and VP1 genes, partial cds	KR107684.1	Jinan	2013
gi|959142249|gb|KR107685.1| Norovirus GII.3 isolate sewage/GII.3/SD8503/2013/CHN RdRp and VP1 genes, partial cds	KR107685.1	Jinan	2013
gi|959142252|gb|KR107686.1| Norovirus GII.3 isolate sewage/GII.3/SD8606/2013/CHN RdRp and VP1 genes, partial cds	KR107686.1	Jinan	2013
gi|959142255|gb|KR107687.1| Norovirus GII.3 isolate sewage/GII.3/SD8703/2013/CHN RdRp and VP1 genes, partial cds	KR107687.1	Jinan	2013
gi|959142258|gb|KR107688.1| Norovirus GII.3 isolate sewage/GII.3/SD8803/2013/CHN RdRp and VP1 genes, partial cds	KR107688.1	Jinan	2013
gi|959142261|gb|KR107689.1| Norovirus GII.3 isolate sewage/GII.3/SD9002/2013/CHN RdRp and VP1 genes, partial cds	KR107689.1	Jinan	2013
gi|959142264|gb|KR107690.1| Norovirus GII.3 isolate sewage/GII.3/SD9003/2013/CHN RdRp and VP1 genes, partial cds	KR107690.1	Jinan	2013
gi|959142267|gb|KR107691.1| Norovirus GII.3 isolate sewage/GII.3/SD9004/2013/CHN RdRp and VP1 genes, partial cds	KR107691.1	Jinan	2013
gi|959142270|gb|KR107692.1| Norovirus GII.3 isolate sewage/GII.3/SD9006/2013/CHN RdRp and VP1 genes, partial cds	KR107692.1	Jinan	2013
gi|959142273|gb|KR107693.1| Norovirus GII.3 isolate sewage/GII.3/SD1602/2013/CHN RdRp and VP1 genes, partial cds	KR107693.1	Jinan	2013
gi|959142276|gb|KR107694.1| Norovirus GII.3 isolate sewage/GII.3/SD1605/2013/CHN RdRp and VP1 genes, partial cds	KR107694.1	Jinan	2013
gi|959141952|gb|KR107586.1| Norovirus GII.17 isolate sewage/GII.17/SD1606/2013/CHN RdRp and VP1 genes, partial cds	KR107586.1	Jinan	2013
gi|959141955|gb|KR107587.1| Norovirus GII.17 isolate sewage/GII.17/SD1802/2013/CHN RdRp and VP1 genes, partial cds	KR107587.1	Jinan	2013
gi|959141958|gb|KR107588.1| Norovirus GII.17 isolate sewage/GII.17/SD1809/2013/CHN RdRp and VP1 genes, partial cds	KR107588.1	Jinan	2013
gi|959141961|gb|KR107589.1| Norovirus GII.17 isolate sewage/GII.17/SD2401/2013/CHN RdRp and VP1 genes, partial cds	KR107589.1	Jinan	2013
gi|959141964|gb|KR107590.1| Norovirus GII.17 isolate sewage/GII.17/SD2403/2013/CHN RdRp and VP1 genes, partial cds	KR107590.1	Jinan	2013
gi|959141967|gb|KR107591.1| Norovirus GII.17 isolate sewage/GII.17/SD2408/2013/CHN RdRp and VP1 genes, partial cds	KR107591.1	Jinan	2013
gi|959141970|gb|KR107592.1| Norovirus GII.17 isolate sewage/GII.17/SD2504/2013/CHN RdRp and VP1 genes, partial cds	KR107592.1	Jinan	2013
gi|959141973|gb|KR107593.1| Norovirus GII.17 isolate sewage/GII.17/SD2609/2013/CHN RdRp and VP1 genes, partial cds	KR107593.1	Jinan	2013
gi|959141976|gb|KR107594.1| Norovirus GII.17 isolate sewage/GII.17/SD2801/2013/CHN RdRp and VP1 genes, partial cds	KR107594.1	Jinan	2013
gi|959141979|gb|KR107595.1| Norovirus GII.17 isolate sewage/GII.17/SD2805/2013/CHN RdRp and VP1 genes, partial cds	KR107595.1	Jinan	2013
gi|959141982|gb|KR107596.1| Norovirus GII.17 isolate sewage/GII.17/SD2806/2013/CHN RdRp and VP1 genes, partial cds	KR107596.1	Jinan	2013
gi|959141985|gb|KR107597.1| Norovirus GII.17 isolate sewage/GII.17/SD2807/2013/CHN RdRp and VP1 genes, partial cds	KR107597.1	Jinan	2013
gi|959141988|gb|KR107598.1| Norovirus GII.17 isolate sewage/GII.17/SD8005/2013/CHN RdRp and VP1 genes, partial cds	KR107598.1	Jinan	2013
gi|959141991|gb|KR107599.1| Norovirus GII.17 isolate sewage/GII.17/SD8303/2013/CHN RdRp and VP1 genes, partial cds	KR107599.1	Jinan	2013
gi|959141994|gb|KR107600.1| Norovirus GII.17 isolate sewage/GII.17/SD8501/2013/CHN RdRp and VP1 genes, partial cds	KR107600.1	Jinan	2013
gi|959141997|gb|KR107601.1| Norovirus GII.17 isolate sewage/GII.17/SD8603/2013/CHN RdRp and VP1 genes, partial cds	KR107601.1	Jinan	2013
gi|959142000|gb|KR107602.1| Norovirus GII.17 isolate sewage/GII.17/SD8607/2013/CHN RdRp and VP1 genes, partial cds	KR107602.1	Jinan	2013
gi|959142003|gb|KR107603.1| Norovirus GII.17 isolate sewage/GII.17/SD8609/2013/CHN RdRp and VP1 genes, partial cds	KR107603.1	Jinan	2013
gi|959142006|gb|KR107604.1| Norovirus GII.17 isolate sewage/GII.17/SD8704/2013/CHN RdRp and VP1 genes, partial cds	KR107604.1	Jinan	2013
gi|959142009|gb|KR107605.1| Norovirus GII.17 isolate sewage/GII.17/SD8801/2013/CHN RdRp and VP1 genes, partial cds	KR107605.1	Jinan	2013
gi|959142012|gb|KR107606.1| Norovirus GII.17 isolate sewage/GII.17/SD8802/2013/CHN RdRp and VP1 genes, partial cds	KR107606.1	Jinan	2013
gi|959142015|gb|KR107607.1| Norovirus GII.17 isolate sewage/GII.17/SD8807/2013/CHN RdRp and VP1 genes, partial cds	KR107607.1	Jinan	2013
gi|959142018|gb|KR107608.1| Norovirus GII.17 isolate sewage/GII.17/SD8905/2013/CHN RdRp and VP1 genes, partial cds	KR107608.1	Jinan	2013
gi|959142021|gb|KR107609.1| Norovirus GII.17 isolate sewage/GII.17/SD9001/2013/CHN RdRp and VP1 genes, partial cds	KR107609.1	Jinan	2013
gi|959142024|gb|KR107610.1| Norovirus GII.17 isolate sewage/GII.17/SD8507/2013/CHN RdRp and VP1 genes, partial cds	KR107610.1	Jinan	2013
gi|413966043|gb|JX666254.1| Norovirus GII.3/Jinan/JNHNV0112/2011/CHN RNA-dependent RNA polymerase gene, partial cds	JX666254.1	Jinan	2011
gi|413966129|gb|JX666297.1| Norovirus GII.3/Jinan/JNHNV0112/2011/CHN capsid protein gene, partial cds	JX666297.1	Jinan	2011
gi|413966131|gb|JX666298.1| Norovirus GII.3/Jinan/JNHNV0405/2011/CHN capsid protein gene, partial cds	JX666298.1	Jinan	2011
gi|413966037|gb|JX666251.1| Norovirus GII.3/Jinan/JNHNV0809/2010/CHN RNA-dependent RNA polymerase gene, partial cds	JX666251.1	Jinan	2010
gi|413966119|gb|JX666292.1| Norovirus GII.3/Jinan/JNHNV0809/2010/CHN capsid protein gene, partial cds	JX666292.1	Jinan	2010
gi|413966039|gb|JX666252.1| Norovirus GII.3/Jinan/JNHNV0914/2010/CHN RNA-dependent RNA polymerase gene, partial cds	JX666252.1	Jinan	2010
gi|413966123|gb|JX666294.1| Norovirus GII.3/Jinan/JNHNV0914/2010/CHN capsid protein gene, partial cds	JX666294.1	Jinan	2010
gi|413966125|gb|JX666295.1| Norovirus GII.3/Jinan/JNHNV1015/2010/CHN capsid protein gene, partial cds	JX666295.1	Jinan	2010
gi|413966041|gb|JX666253.1| Norovirus GII.3/Jinan/JNHNV1214/2010/CHN RNA-dependent RNA polymerase gene, partial cds	JX666253.1	Jinan	2010
gi|413966127|gb|JX666296.1| Norovirus GII.3/Jinan/JNHNV1214/2010/CHN capsid protein gene, partial cds	JX666296.1	Jinan	2010
gi|413966085|gb|JX666275.1| Norovirus GII.4/Jinan/JNHNV0116/2011/CHN RNA-dependent RNA polymerase gene, partial cds	JX666275.1	Jinan	2011
gi|413966171|gb|JX666318.1| Norovirus GII.4/Jinan/JNHNV0116/2011/CHN capsid protein gene, partial cds	JX666318.1	Jinan	2011
gi|413966087|gb|JX666276.1| Norovirus GII.4/Jinan/JNHNV0124/2011/CHN RNA-dependent RNA polymerase gene, partial cds	JX666276.1	Jinan	2011
gi|413966173|gb|JX666319.1| Norovirus GII.4/Jinan/JNHNV0124/2011/CHN capsid protein gene, partial cds	JX666319.1	Jinan	2011
gi|413966089|gb|JX666277.1| Norovirus GII.4/Jinan/JNHNV0213/2011/CHN RNA-dependent RNA polymerase gene, partial cds	JX666277.1	Jinan	2011
gi|413966175|gb|JX666320.1| Norovirus GII.4/Jinan/JNHNV0213/2011/CHN capsid protein gene, partial cds	JX666320.1	Jinan	2011
gi|413966091|gb|JX666278.1| Norovirus GII.4/Jinan/JNHNV0218/2011/CHN RNA-dependent RNA polymerase gene, partial cds	JX666278.1	Jinan	2011
gi|413966177|gb|JX666321.1| Norovirus GII.4/Jinan/JNHNV0218/2011/CHN capsid protein gene, partial cds	JX666321.1	Jinan	2011
gi|413966093|gb|JX666279.1| Norovirus GII.4/Jinan/JNHNV0303/2011/CHN RNA-dependent RNA polymerase gene, partial cds	JX666279.1	Jinan	2011
gi|413966179|gb|JX666322.1| Norovirus GII.4/Jinan/JNHNV0303/2011/CHN capsid protein gene, partial cds	JX666322.1	Jinan	2011
gi|413966095|gb|JX666280.1| Norovirus GII.4/Jinan/JNHNV0312/2011/CHN RNA-dependent RNA polymerase gene, partial cds	JX666280.1	Jinan	2011
gi|413966181|gb|JX666323.1| Norovirus GII.4/Jinan/JNHNV0312/2011/CHN capsid protein gene, partial cds	JX666323.1	Jinan	2011
gi|413966097|gb|JX666281.1| Norovirus GII.4/Jinan/JNHNV0321/2011/CHN RNA-dependent RNA polymerase gene, partial cds	JX666281.1	Jinan	2011
gi|413966183|gb|JX666324.1| Norovirus GII.4/Jinan/JNHNV0321/2011/CHN capsid protein gene, partial cds	JX666324.1	Jinan	2011
gi|413966105|gb|JX666285.1| Norovirus GII.4/Jinan/JNHNV0405/2011/CHN RNA-dependent RNA polymerase gene, partial cds	JX666285.1	Jinan	2011
gi|413966099|gb|JX666282.1| Norovirus GII.4/Jinan/JNHNV0407/2011/CHN RNA-dependent RNA polymerase gene, partial cds	JX666282.1	Jinan	2011
gi|413966185|gb|JX666325.1| Norovirus GII.4/Jinan/JNHNV0407/2011/CHN capsid protein gene, partial cds	JX666325.1	Jinan	2011
gi|413966101|gb|JX666283.1| Norovirus GII.4/Jinan/JNHNV0419/2011/CHN RNA-dependent RNA polymerase gene, partial cds	JX666283.1	Jinan	2011
gi|413966187|gb|JX666326.1| Norovirus GII.4/Jinan/JNHNV0419/2011/CHN capsid protein gene, partial cds	JX666326.1	Jinan	2011
gi|413966103|gb|JX666284.1| Norovirus GII.4/Jinan/JNHNV0526/2011/CHN RNA-dependent RNA polymerase gene, partial cds	JX666284.1	Jinan	2011
gi|413966189|gb|JX666327.1| Norovirus GII.4/Jinan/JNHNV0526/2011/CHN capsid protein gene, partial cds	JX666327.1	Jinan	2011
gi|413966045|gb|JX666255.1| Norovirus GII.4/Jinan/JNHNV0611/2010/CHN RNA-dependent RNA polymerase gene, partial cds	JX666255.1	Jinan	2010
gi|413966121|gb|JX666293.1| Norovirus GII.4/Jinan/JNHNV0611/2010/CHN capsid protein gene, partial cds	JX666293.1	Jinan	2010
gi|413966047|gb|JX666256.1| Norovirus GII.4/Jinan/JNHNV0623/2010/CHN RNA-dependent RNA polymerase gene, partial cds	JX666256.1	Jinan	2010
gi|413966133|gb|JX666299.1| Norovirus GII.4/Jinan/JNHNV0623/2010/CHN capsid protein gene, partial cds	JX666299.1	Jinan	2010
gi|413966049|gb|JX666257.1| Norovirus GII.4/Jinan/JNHNV0708/2010/CHN RNA-dependent RNA polymerase gene, partial cds	JX666257.1	Jinan	2010
gi|413966135|gb|JX666300.1| Norovirus GII.4/Jinan/JNHNV0708/2010/CHN capsid protein gene, partial cds	JX666300.1	Jinan	2010
gi|413966051|gb|JX666258.1| Norovirus GII.4/Jinan/JNHNV0720/2010/CHN RNA-dependent RNA polymerase gene, partial cds	JX666258.1	Jinan	2010
gi|413966137|gb|JX666301.1| Norovirus GII.4/Jinan/JNHNV0720/2010/CHN capsid protein gene, partial cds	JX666301.1	Jinan	2010
gi|413966053|gb|JX666259.1| Norovirus GII.4/Jinan/JNHNV0814/2010/CHN RNA-dependent RNA polymerase gene, partial cds	JX666259.1	Jinan	2010
gi|413966139|gb|JX666302.1| Norovirus GII.4/Jinan/JNHNV0814/2010/CHN capsid protein gene, partial cds	JX666302.1	Jinan	2010
gi|413966055|gb|JX666260.1| Norovirus GII.4/Jinan/JNHNV0819/2010/CHN RNA-dependent RNA polymerase gene, partial cds	JX666260.1	Jinan	2010
gi|413966141|gb|JX666303.1| Norovirus GII.4/Jinan/JNHNV0819/2010/CHN capsid protein gene, partial cds	JX666303.1	Jinan	2010
gi|413966057|gb|JX666261.1| Norovirus GII.4/Jinan/JNHNV0904/2010/CHN RNA-dependent RNA polymerase gene, partial cds	JX666261.1	Jinan	2010
gi|413966143|gb|JX666304.1| Norovirus GII.4/Jinan/JNHNV0904/2010/CHN capsid protein gene, partial cds	JX666304.1	Jinan	2010
gi|413966059|gb|JX666262.1| Norovirus GII.4/Jinan/JNHNV0917/2010/CHN RNA-dependent RNA polymerase gene, partial cds	JX666262.1	Jinan	2010
gi|413966145|gb|JX666305.1| Norovirus GII.4/Jinan/JNHNV0917/2010/CHN capsid protein gene, partial cds	JX666305.1	Jinan	2010
gi|413966061|gb|JX666263.1| Norovirus GII.4/Jinan/JNHNV0920/2010/CHN RNA-dependent RNA polymerase gene, partial cds	JX666263.1	Jinan	2010
gi|413966147|gb|JX666306.1| Norovirus GII.4/Jinan/JNHNV0920/2010/CHN capsid protein gene, partial cds	JX666306.1	Jinan	2010
gi|413966063|gb|JX666264.1| Norovirus GII.4/Jinan/JNHNV0928/2010/CHN RNA-dependent RNA polymerase gene, partial cds	JX666264.1	Jinan	2010
gi|413966149|gb|JX666307.1| Norovirus GII.4/Jinan/JNHNV0928/2010/CHN capsid protein gene, partial cds	JX666307.1	Jinan	2010
gi|413966065|gb|JX666265.1| Norovirus GII.4/Jinan/JNHNV1002/2010/CHN RNA-dependent RNA polymerase gene, partial cds	JX666265.1	Jinan	2010
gi|413966151|gb|JX666308.1| Norovirus GII.4/Jinan/JNHNV1002/2010/CHN capsid protein gene, partial cds	JX666308.1	Jinan	2010
gi|413966067|gb|JX666266.1| Norovirus GII.4/Jinan/JNHNV1007/2010/CHN RNA-dependent RNA polymerase gene, partial cds	JX666266.1	Jinan	2010
gi|413966153|gb|JX666309.1| Norovirus GII.4/Jinan/JNHNV1007/2010/CHN capsid protein gene, partial cds	JX666309.1	Jinan	2010
gi|413966083|gb|JX666274.1| Norovirus GII.4/Jinan/JNHNV1015/2010/CHN RNA-dependent RNA polymerase gene, partial cds	JX666274.1	Jinan	2010
gi|413966069|gb|JX666267.1| Norovirus GII.4/Jinan/JNHNV1022/2010/CHN RNA-dependent RNA polymerase gene, partial cds	JX666267.1	Jinan	2010
gi|413966155|gb|JX666310.1| Norovirus GII.4/Jinan/JNHNV1022/2010/CHN capsid protein gene, partial cds	JX666310.1	Jinan	2010
gi|413966071|gb|JX666268.1| Norovirus GII.4/Jinan/JNHNV1026/2010/CHN RNA-dependent RNA polymerase gene, partial cds	JX666268.1	Jinan	2010
gi|413966157|gb|JX666311.1| Norovirus GII.4/Jinan/JNHNV1026/2010/CHN capsid protein gene, partial cds	JX666311.1	Jinan	2010
gi|413966073|gb|JX666269.1| Norovirus GII.4/Jinan/JNHNV1105/2010/CHN RNA-dependent RNA polymerase gene, partial cds	JX666269.1	Jinan	2010
gi|413966159|gb|JX666312.1| Norovirus GII.4/Jinan/JNHNV1105/2010/CHN capsid protein gene, partial cds	JX666312.1	Jinan	2010
gi|413966075|gb|JX666270.1| Norovirus GII.4/Jinan/JNHNV1109/2010/CHN RNA-dependent RNA polymerase gene, partial cds	JX666270.1	Jinan	2010
gi|413966161|gb|JX666313.1| Norovirus GII.4/Jinan/JNHNV1109/2010/CHN capsid protein gene, partial cds	JX666313.1	Jinan	2010
gi|413966077|gb|JX666271.1| Norovirus GII.4/Jinan/JNHNV1113/2010/CHN RNA-dependent RNA polymerase gene, partial cds	JX666271.1	Jinan	2010
gi|413966163|gb|JX666314.1| Norovirus GII.4/Jinan/JNHNV1113/2010/CHN capsid protein gene, partial cds	JX666314.1	Jinan	2010
gi|413966079|gb|JX666272.1| Norovirus GII.4/Jinan/JNHNV1124/2010/CHN RNA-dependent RNA polymerase gene, partial cds	JX666272.1	Jinan	2010
gi|413966165|gb|JX666315.1| Norovirus GII.4/Jinan/JNHNV1124/2010/CHN capsid protein gene, partial cds	JX666315.1	Jinan	2010
gi|413966081|gb|JX666273.1| Norovirus GII.4/Jinan/JNHNV1211/2010/CHN RNA-dependent RNA polymerase gene, partial cds	JX666273.1	Jinan	2010
gi|413966167|gb|JX666316.1| Norovirus GII.4/Jinan/JNHNV1211/2010/CHN capsid protein gene, partial cds	JX666316.1	Jinan	2010
gi|413966169|gb|JX666317.1| Norovirus GII.4/Jinan/JNHNV1217/2010/CHN capsid protein gene, partial cds	JX666317.1	Jinan	2010
gi|413966109|gb|JX666287.1| Norovirus GI.1/Jinan/JNHNV0913/2010/CHN capsid protein gene, partial cds	JX666287.1	Jinan	2010
gi|413966023|gb|JX666244.1| Norovirus GI.4/Jinan/JNHNV1011/2010/CHN RNA-dependent RNA polymerase gene, partial cds	JX666244.1	Jinan	2010
gi|413966107|gb|JX666286.1| Norovirus GI.4/Jinan/JNHNV1011/2010/CHN capsid protein gene, partial cds	JX666286.1	Jinan	2010
gi|413966035|gb|JX666250.1| Norovirus GII.1/Jinan/JNHNV0514/2011/CHN RNA-dependent RNA polymerase gene, partial cds	JX666250.1	Jinan	2011
gi|413966117|gb|JX666291.1| Norovirus GII.1/Jinan/JNHNV0514/2011/CHN capsid protein gene, partial cds	JX666291.1	Jinan	2011
gi|413966033|gb|JX666249.1| Norovirus GII.1/Jinan/JNHNV1224/2010/CHN RNA-dependent RNA polymerase gene, partial cds	JX666249.1	Jinan	2010
gi|413966115|gb|JX666290.1| Norovirus GII.1/Jinan/JNHNV1224/2010/CHN capsid protein gene, partial cds	JX666290.1	Jinan	2010
gi|413966031|gb|JX666248.1| Norovirus GII.13/Jinan/JNHNV0703/2010/CHN RNA-dependent RNA polymerase gene, partial cds	JX666248.1	Jinan	2010
gi|413966113|gb|JX666289.1| Norovirus GII.13/Jinan/JNHNV0703/2010/CHN capsid protein gene, partial cds	JX666289.1	Jinan	2010
gi|413966027|gb|JX666246.1| Norovirus GII.6/Jinan/JNHNV1118/2010/CHN RNA-dependent RNA polymerase gene, partial cds	JX666246.1	Jinan	2010
gi|413966111|gb|JX666288.1| Norovirus GII.6/Jinan/JNHNV1118/2010/CHN capsid protein gene, partial cds	JX666288.1	Jinan	2010
gi|413966029|gb|JX666247.1| Norovirus GII.6/Jinan/JNHNV1217/2010/CHN RNA-dependent RNA polymerase gene, partial cds	JX666247.1	Jinan	2010
gi|532761631|gb|KC999748.1| Norovirus Hu/GII/Jinan/inpatient047/CHN capsid protein gene, partial cds	KC999748.1	Jinan	2011
gi|532761675|gb|KC999770.1| Norovirus Hu/GII/Jinan/inpatient062/CHN capsid protein gene, partial cds	KC999770.1	Jinan	2011
gi|532761633|gb|KC999749.1| Norovirus Hu/GII/Jinan/inpatient078/CHN capsid protein gene, partial cds	KC999749.1	Jinan	2011
gi|532761635|gb|KC999750.1| Norovirus Hu/GII/Jinan/inpatient081/CHN capsid protein gene, partial cds	KC999750.1	Jinan	2011
gi|532761677|gb|KC999771.1| Norovirus Hu/GII/Jinan/inpatient093/CHN capsid protein gene, partial cds	KC999771.1	Jinan	2011
gi|532761637|gb|KC999751.1| Norovirus Hu/GII/Jinan/inpatient101/CHN capsid protein gene, partial cds	KC999751.1	Jinan	2011
gi|532761679|gb|KC999772.1| Norovirus Hu/GII/Jinan/inpatient134/CHN capsid protein gene, partial cds	KC999772.1	Jinan	2011
gi|532761639|gb|KC999752.1| Norovirus Hu/GII/Jinan/inpatient167/CHN capsid protein gene, partial cds	KC999752.1	Jinan	2011
gi|532761681|gb|KC999773.1| Norovirus Hu/GII/Jinan/inpatient184/CHN capsid protein gene, partial cds	KC999773.1	Jinan	2011
gi|532761641|gb|KC999753.1| Norovirus Hu/GII/Jinan/inpatient186/CHN capsid protein gene, partial cds	KC999753.1	Jinan	2011
gi|532761643|gb|KC999754.1| Norovirus Hu/GII/Jinan/inpatient197/CHN capsid protein gene, partial cds	KC999754.1	Jinan	2011
gi|532761645|gb|KC999755.1| Norovirus Hu/GII/Jinan/inpatient245/CHN capsid protein gene, partial cds	KC999755.1	Jinan	2011
gi|532761725|gb|KC999795.1| Norovirus Hu/GII/Jinan/intpatient023/CHN capsid protein gene, partial cds	KC999795.1	Jinan	2011
gi|532761727|gb|KC999796.1| Norovirus Hu/GII/Jinan/intpatient098/CHN capsid protein gene, partial cds	KC999796.1	Jinan	2011
gi|532761729|gb|KC999797.1| Norovirus Hu/GII/Jinan/intpatient127/CHN capsid protein gene, partial cds	KC999797.1	Jinan	2011
gi|532761731|gb|KC999798.1| Norovirus Hu/GII/Jinan/intpatient158/CHN capsid protein gene, partial cds	KC999798.1	Jinan	2011
gi|532761733|gb|KC999799.1| Norovirus Hu/GII/Jinan/intpatient193/CHN capsid protein gene, partial cds	KC999799.1	Jinan	2011
gi|532761735|gb|KC999800.1| Norovirus Hu/GII/Jinan/intpatient213/CHN capsid protein gene, partial cds	KC999800.1	Jinan	2011
gi|532761737|gb|KC999801.1| Norovirus Hu/GII/Jinan/intpatient227/CHN capsid protein gene, partial cds	KC999801.1	Jinan	2011
gi|532761739|gb|KC999802.1| Norovirus Hu/GII/Jinan/intpatient231/CHN capsid protein gene, partial cds	KC999802.1	Jinan	2011
gi|532761741|gb|KC999803.1| Norovirus Hu/GII/Jinan/intpatient236/CHN capsid protein gene, partial cds	KC999803.1	Jinan	2011
gi|532761743|gb|KC999804.1| Norovirus Hu/GII/Jinan/intpatient258/CHN capsid protein gene, partial cds	KC999804.1	Jinan	2011
gi|532761585|gb|KC999725.1| Norovirus Hu/GII/Jinan/outpatient007/CHN capsid protein gene, partial cds	KC999725.1	Jinan	2011
gi|532761683|gb|KC999774.1| Norovirus Hu/GII/Jinan/outpatient023/CHN capsid protein gene, partial cds	KC999774.1	Jinan	2011
gi|532761593|gb|KC999729.1| Norovirus Hu/GII/Jinan/outpatient028/CHN capsid protein gene, partial cds	KC999729.1	Jinan	2011
gi|532761647|gb|KC999756.1| Norovirus Hu/GII/Jinan/outpatient035/CHN capsid protein gene, partial cds	KC999756.1	Jinan	2011
gi|532761685|gb|KC999775.1| Norovirus Hu/GII/Jinan/outpatient039/CHN capsid protein gene, partial cds	KC999775.1	Jinan	2011
gi|532761595|gb|KC999730.1| Norovirus Hu/GII/Jinan/outpatient047/CHN capsid protein gene, partial cds	KC999730.1	Jinan	2011
gi|532761649|gb|KC999757.1| Norovirus Hu/GII/Jinan/outpatient062/CHN capsid protein gene, partial cds	KC999757.1	Jinan	2011
gi|532761597|gb|KC999731.1| Norovirus Hu/GII/Jinan/outpatient063/CHN capsid protein gene, partial cds	KC999731.1	Jinan	2011
gi|532761687|gb|KC999776.1| Norovirus Hu/GII/Jinan/outpatient074/CHN capsid protein gene, partial cds	KC999776.1	Jinan	2011
gi|532761689|gb|KC999777.1| Norovirus Hu/GII/Jinan/outpatient081/CHN capsid protein gene, partial cds	KC999777.1	Jinan	2011
gi|532761691|gb|KC999778.1| Norovirus Hu/GII/Jinan/outpatient095/CHN capsid protein gene, partial cds	KC999778.1	Jinan	2011
gi|532761599|gb|KC999732.1| Norovirus Hu/GII/Jinan/outpatient104/CHN capsid protein gene, partial cds	KC999732.1	Jinan	2011
gi|532761651|gb|KC999758.1| Norovirus Hu/GII/Jinan/outpatient127/CHN capsid protein gene, partial cds	KC999758.1	Jinan	2011
gi|532761601|gb|KC999733.1| Norovirus Hu/GII/Jinan/outpatient134/CHN capsid protein gene, partial cds	KC999733.1	Jinan	2011
gi|532761587|gb|KC999726.1| Norovirus Hu/GII/Jinan/outpatient135/CHN capsid protein gene, partial cds	KC999726.1	Jinan	2011
gi|532761693|gb|KC999779.1| Norovirus Hu/GII/Jinan/outpatient141/CHN capsid protein gene, partial cds	KC999779.1	Jinan	2011
gi|532761653|gb|KC999759.1| Norovirus Hu/GII/Jinan/outpatient158/CHN capsid protein gene, partial cds	KC999759.1	Jinan	2011
gi|532761589|gb|KC999727.1| Norovirus Hu/GII/Jinan/outpatient183/CHN capsid protein gene, partial cds	KC999727.1	Jinan	2011
gi|532761695|gb|KC999780.1| Norovirus Hu/GII/Jinan/outpatient207/CHN capsid protein gene, partial cds	KC999780.1	Jinan	2011
gi|532761603|gb|KC999734.1| Norovirus Hu/GII/Jinan/outpatient212/CHN capsid protein gene, partial cds	KC999734.1	Jinan	2011
gi|532761697|gb|KC999781.1| Norovirus Hu/GII/Jinan/outpatient217/CHN capsid protein gene, partial cds	KC999781.1	Jinan	2011
gi|532761655|gb|KC999760.1| Norovirus Hu/GII/Jinan/outpatient239/CHN capsid protein gene, partial cds	KC999760.1	Jinan	2011
gi|532761605|gb|KC999735.1| Norovirus Hu/GII/Jinan/outpatient246/CHN capsid protein gene, partial cds	KC999735.1	Jinan	2011
gi|532761657|gb|KC999761.1| Norovirus Hu/GII/Jinan/outpatient248/CHN capsid protein gene, partial cds	KC999761.1	Jinan	2011
gi|532761699|gb|KC999782.1| Norovirus Hu/GII/Jinan/outpatient253/CHN capsid protein gene, partial cds	KC999782.1	Jinan	2011
gi|532761607|gb|KC999736.1| Norovirus Hu/GII/Jinan/outpatient257/CHN capsid protein gene, partial cds	KC999736.1	Jinan	2011
gi|532761701|gb|KC999783.1| Norovirus Hu/GII/Jinan/outpatient261/CHN capsid protein gene, partial cds	KC999783.1	Jinan	2011
gi|532761703|gb|KC999784.1| Norovirus Hu/GII/Jinan/outpatient278/CHN capsid protein gene, partial cds	KC999784.1	Jinan	2011
gi|532761609|gb|KC999737.1| Norovirus Hu/GII/Jinan/outpatient284/CHN capsid protein gene, partial cds	KC999737.1	Jinan	2011
gi|532761611|gb|KC999738.1| Norovirus Hu/GII/Jinan/outpatient289/CHN capsid protein gene, partial cds	KC999738.1	Jinan	2011
gi|532761613|gb|KC999739.1| Norovirus Hu/GII/Jinan/outpatient313/CHN capsid protein gene, partial cds	KC999739.1	Jinan	2011
gi|532761705|gb|KC999785.1| Norovirus Hu/GII/Jinan/outpatient317/CHN capsid protein gene, partial cds	KC999785.1	Jinan	2011
gi|532761659|gb|KC999762.1| Norovirus Hu/GII/Jinan/outpatient323/CHN capsid protein gene, partial cds	KC999762.1	Jinan	2011
gi|532761615|gb|KC999740.1| Norovirus Hu/GII/Jinan/outpatient328/CHN capsid protein gene, partial cds	KC999740.1	Jinan	2011
gi|532761707|gb|KC999786.1| Norovirus Hu/GII/Jinan/outpatient333/CHN capsid protein gene, partial cds	KC999786.1	Jinan	2011
[truncated: 1,137 more rows]

## Sheet: 102_GI
102_GI
GenBank accession ID of 102 GI NoV
EU400381.1
EF427843.1
GQ856462.1
GQ380642.1
GQ380643.1
GQ380644.1
GQ856475.1
HM991442.1
HM991445.1
HM991447.1
HM991416.1
KC752568.1
KC752569.1
KC752571.1
KC752573.1
KC752564.1
KC752579.1
KC752580.1
KC752581.1
KC752583.1
KC752566.1
KC752591.1
KC752574.1
KC752575.1
KC970247.1
KC783717.1
KC783720.1
KC783722.1
KC783711.1
KC783721.1
KC820483.1
KC820484.1
KC820486.1
KC820487.1
KR869065.1
HM241691.1
HM241691.1
KM246902.1
KM246908.1
KM246910.1
KM246904.1
KM246906.1
KM246914.1
KM246909.1
KM246912.1
KM246915.1
KM246903.1
KM246916.1
KM246907.1
JX074065.1
EF670590.1
EF670598.1
EF670630.1
EF670609.1
JN699045.1
DQ522119.1
DQ522120.1
DQ522122.1
DQ522116.1
DQ522118.1
KF306212.1
KJ938997.1
KP753266.1
KP753274.1
KP753279.1
KP753281.1
KP753285.1
KP753286.1
EF670594.1
EU400380.1
JX666287.1
JQ359761.1
KR107728.1
KR107934.1
KR107815.1
KR107857.1
KR107909.1
KR107912.1
KR107922.1
KR107923.1
KR107929.1
KR611787.1
KR611792.1
KR611793.1
KP325646.1
KP325642.1
KP325654.1
KP325649.1
KP325652.1
KP325647.1
KP325650.1
KP325645.1
KP407450.1
HQ680716.1
KC473548.1
KC473547.1
KR047106.1
KR047107.1
KM462609.1
KR047115.1
KR047116.1
KM462610.1

## Sheet: 374_GII
374_GII
GenBank accession ID of 374 GII NoV
EU400360.1
EU400361.1
EU400363.1
EF427840.1
DQ419907.1
DQ419909.1
EU839584.1
EU850823.1
GU350225.1
EU366113.1
EU703744.1
EU703753.1
EU839590.1
GQ380651.1
GQ856372.1
GQ856374.1
GQ856382.1
EU854315.1
GQ380652.1
GQ380653.1
GQ380654.1
GQ380655.1
GQ856457.1
GQ856458.1
GQ856459.1
GQ856460.1
GQ856474.1
GQ856476.1
HM991439.1
HM991441.1
HM991448.1
KC752492.1
KC752502.1
KC752519.1
KC752520.1
KC752522.1
KC752526.1
KC752534.1
KC752536.1
KC752538.1
KC752539.1
KC752545.1
KC752556.1
KC752557.1
KC752561.1
KJ464999.1
KJ465014.1
KJ465063.1
KJ465079.1
KC709588.1
KJ465004.1
KJ465067.1
KJ465070.1
KJ716354.1
KC709595.1
KC709596.1
KC970248.1
KJ465058.1
KJ678143.1
KM924001.1
KM924003.1
KM924004.1
KR858308.1
JN596813.1
KF495136.1
KF495139.1
KF495140.1
KF495143.1
KF495145.1
KF495148.1
EF670624.1
JF947180.1
JF947181.1
KC783723.1
KC783724.1
KC783725.1
KC783727.1
KC783728.1
DQ364459.1
EF535854.1
EU794704.1
HM627865.1
JX984945.1
JX984946.1
JX984948.1
JX989073.1
JX984950.1
JX984953.1
JX989074.1
KC820420.1
KC820421.1
KC820424.1
KC820426.1
KC820441.1
KC820443.1
KC894942.1
KC894943.1
KJ995541.1
KR869062.1
KR869063.1
KR869064.1
KR869066.1
KP718638.1
KP718641.1
KP718646.1
KP718669.1
KP718709.1
KP718716.1
KR869068.1
KR869070.1
KR869074.1
KP718670.1
KP718675.1
KP718681.1
KP718702.1
KR869080.1
KT149170.1
KT253245.1
HM104664.1
HM104666.1
KJ156535.1
KJ156537.1
KJ156538.1
KJ156539.1
KJ156542.1
KJ156545.1
KJ156558.1
KJ156562.1
KJ156563.1
KJ156564.1
KJ156566.1
KJ156568.1
KJ156573.1
KJ156582.1
KJ156583.1
KJ156584.1
KJ156585.1
KJ156593.1
KJ156597.1
KJ156600.1
KJ156606.1
KJ156607.1
KJ156611.1
KJ156613.1
KJ156614.1
KJ156615.1
KJ156617.1
KJ156536.1
KJ156549.1
KJ156551.1
KJ156555.1
KJ156556.1
KJ156569.1
KJ156576.1
KJ156577.1
KJ156578.1
KJ156579.1
KJ156588.1
KJ156602.1
KJ156610.1
KJ156612.1
KM246917.1
KM246918.1
KM246919.1
KM246920.1
KM246921.1
KM246922.1
KM246925.1
KM246926.1
KM246931.1
KM246934.1
KM246936.1
JQ934807.1
JQ934813.1
JQ934816.1
JQ934820.1
JX427589.1
JX427600.1
JX427577.1
EF670591.1
EU400329.1
EF670592.1
EF670599.1
EF670601.1
EF670631.1
EU400367.1
JN864947.1
EU400377.1
KT992790.1
JN699042.1
JN699040.1
JN699041.1
JN699038.1
JN699039.1
DQ522123.1
DQ522125.1
DQ522127.1
HM802541.1
DQ522132.1
DQ522133.1
DQ522136.1
DQ522137.1
DQ522141.1
DQ522143.1
DQ522146.1
DQ522148.1
DQ522150.1
HM802543.1
GU228570.1
GQ411924.1
GQ411927.1
GQ411935.1
GQ411937.1
GQ411941.1
GQ411947.1
GQ411968.1
GQ384450.1
HM191767.1
HM191770.1
HM191772.1
HQ005292.1
HQ005297.1
HM191773.1
KJ499441.1
KJ499444.1
KP096333.1
KP176396.1
KP176397.1
KP176398.1
KP241905.1
KP698927.1
KP902563.1
KR921935.1
KR921938.1
KT780371.1
JQ750979.1
JQ751006.1
JQ751007.1
JQ751045.1
JQ750983.1
JQ750994.1
JQ751000.1
JQ751011.1
JQ751048.1
JQ751053.1
JQ750975.1
JQ750985.1
JQ750989.1
JQ750991.1
JQ750995.1
JQ751002.1
JQ751049.1
JQ750977.1
JQ750987.1
JQ750988.1
JQ750996.1
JQ751004.1
JQ751043.1
JQ751051.1
KJ938981.1
KJ938986.1
KJ938988.1
KJ938989.1
KJ938993.1
KJ938995.1
KJ938996.1
KC577174.1
KJ528371.1
KJ528334.1
KJ528352.1
KJ528354.1
KJ528357.1
KJ528358.1
KJ528360.1
KP195703.1
KP676383.1
KP753288.1
EF670593.1
EF670604.1
EF670607.1
EU400333.1
EU400375.1
EU400378.1
EF670611.1
EF670612.1
EF670616.1
EU400331.1
JX155748.1
JX666288.1
JX666289.1
JX666292.1
JX666299.1
JX666291.1
JX666297.1
JX666318.1
KC999725.1
KC999764.1
KC999746.1
KC999769.1
KC999792.1
KR107564.1
KR107587.1
KR107611.1
KR107720.1
KR107721.1
KR107724.1
KR107727.1
KR706448.1
KR706455.1
KR706461.1
EF670627.1
EF670629.1
EU400379.1
GU991353.1
GU991354.1
JN596811.1
KJ145837.1
KJ145847.1
KJ145848.1
KJ145851.1
KJ145852.1
KJ145853.1
KJ145854.1
KJ145855.1
KT033902.1
KT033904.1
KP335060.1
KP335062.1
KP335155.1
KP864105.1
KP864108.1
KP864109.1
KP864119.1
KP864102.1
KP864107.1
KP864110.1
KP864122.1
HM624049.1
GQ379145.1
GQ379146.1
JN596812.1
DQ304651.1
AB924666.1
AB924669.1
JX644025.1
JX644030.1
JX644031.1
JX644033.1
JX644034.1
KC473544.1
KR047119.1
KR047125.1
KR047129.1
KR047131.1
KR047140.1
KR047141.1
KR047160.1
KR047169.1
KM462631.1
KP995323.1
KP995324.1
KP995327.1
KP995329.1
KR047120.1
KR047122.1
KR047137.1
KR047163.1
KP995321.1
KP995341.1
KT985065.1
KR269697.1
KR269698.1
GQ402331.1
GQ402343.1

## Sheet: 102_GI_BF
102_GI_BF
FROM	TO	BAYES_FACTOR	POSTERIOR PROBABILITY
Hebei	Henan	16.3815	0.711369
Guangdong	Guizhou	13.3727	0.667989
Shandong	Jiangsu	10.5763	0.614082
Beijing	Guizhou	9.94189	0.599323
Hongkong	Hubei	6.71522	0.502566
Anhui	Hongkong	5.53029	0.454161
Jiangsu	Fujian	5.39953	0.448236
Guangxi	Jilin	5.12085	0.435169
Anhui	Hubei	4.91404	0.425065
Guizhou	Jiangsu	4.75045	0.416812
Guangdong	Jiangsu	4.45145	0.4011
Shandong	Fujian	4.40362	0.398508
Henan	Hubei	3.94172	0.372269
Shanghai	Fujian	3.35746	0.335608
Hebei	Hubei	3.24561	0.328096

## Sheet: 374_GII_BF
374_GII_BF
FROM	TO	BAYES_FACTOR	POSTERIOR PROBABILITY
Jiangsu	Tianjin	73.9764	0.884621
Hubei	Yunnan	56.6978	0.854573
Beijing	Zhejiang	21.657	0.691795
Sichuan	Guizhou	20.295	0.677776
Hubei	Tianjin	13.7463	0.587579
Hebei	Shandong	11.0325	0.53346
Hebei	Jilin	10.0157	0.509337
Yunnan	Tianjin	9.95655	0.507856
Jilin	Shandong	9.17357	0.487383
Hongkong	Zhejiang	8.15914	0.458181
Hongkong	Yunnan	6.99102	0.420145
Fujian	Hongkong	6.95618	0.418928
Guangxi	Hongkong	5.66002	0.36973
Beijing	Hongkong	4.99273	0.341004
Guangxi	Zhejiang	4.45058	0.315664
Jilin	Shaanxi	4.33492	0.310004
Chongqing	Guizhou	4.0359	0.294927
Hongkong	Hubei	3.99598	0.292864
Fujian	Yunnan	3.82264	0.283764
Hainan	Jilin	3.81468	0.283341
Fujian	Hubei	3.78394	0.281701
Zhejiang	Yunnan	3.72681	0.278633
Sichuan	Zhejiang	3.08971	0.242554
Sichuan	Chongqing	3.06131	0.240861
